# Supplementary material for: Probing Immune Signatures of Conjugated Pattern Recognition Receptor Ligands Identifies Chimeras with Potent Adjuvant and Antitumor Activities
Source: J Med Chem. 2026 May 6;69(10):12479–501. doi: 10.1021/acs.jmedchem.6c00372 (PMC13224164; doi:10.1021/acs.jmedchem.6c00372)
Supplement: Supplementary file 2 [file jm6c00372_si_002.csv]

Compound, SMILES	cytolytic activity [dead cancer cells, ratio to NT]
T4/T7,O=C(NCCOCCNC(CSC(N1C2=CC=CC=C2)=NC3=C(NC4=CC=CC=C34)C1=O)=O)C5=CC=C(CN(C6=NC(OCCCC)=N7)C(O)=NC6=C7N)C=C5	3.74 ± 0.23
T4/N2,O=C(N(C1=CC=CC=C1)C(SCC(NCCCCCC(OC(C=C2)=C(OC)C=C2/C=C/C(NCC(N[C@@H](C(C)C)C(N[C@@H](C(OC3CCCC3)=O)CCC(OC4CCCC4)=O)=O)=O)=O)=O)=O)=N5)C6=C5C7=CC=CC=C7N6	1.01 ± 0.16
T1/2/T4,CNC1=CC=C([N+]([O-])=O)C=C1N2C=C(C3=CC=C(C(F)(F)F)C=C3OC(CCCCCNC(CSC(N4C5=CC=CC=C5)=NC6=C(NC7=CC=CC=C67)C4=O)=O)=O)N=C2	1.26 ± 0.13
T1/2/T7,O=C(OC1=CC(C(F)(F)F)=CC=C1C2=CN(C3=CC([N+]([O-])=O)=CC=C3NC)C=N2)CCCCCNC(C(C=C4)=CC=C4CN5C6=NC(OCCCC)=NC(N)=C6N=C5O)=O	3.12 ± 0.30
T4/RI,O=C(NC1=NC(C=CC(C(NCCOCCOCCNC(CSC2=NC3=C(C(N2C4=CC=CC=C4)=O)NC5=CC=CC=C53)=O)=O)=C6)=C6S1)C(C=C7)=CC8=C7C=CC=C8	0.88 ± 0.08
T1/2/RI,O=C(OC1=CC(C(F)(F)F)=CC=C1C2=CN(C3=CC([N+]([O-])=O)=CC=C3NC)C=N2)CCCCCNC(C4=CC(S5)=C(C=C4)N=C5NC(C(C=C6)=CC7=C6C=CC=C7)=O)=O	1.35 ± 0.17
T7/RI,NC1=C2C(N(CC3=CC=C(C(NCCOCCOCCNC(C4=CC(S5)=C(C=C4)N=C5NC(C(C=C6)=CC7=C6C=CC=C7)=O)=O)=O)C=C3)C(O)=N2)=NC(OCCCC)=N1	3.84 ± 0.30
N2/RI,O=C([C@@H](NC(CNC(/C=C/C1=CC(OC)=C(OC(CCCCCNC(C2=CC(SC(NC(C3=CC(C=CC=C4)=C4C=C3)=O)=N5)=C5C=C2)=O)=O)C=C1)=O)=O)C(C)C)N[C@@H](C(OC6CCCC6)=O)CCC(OC7CCCC7)=O	1.13 ± 0.06
T1/2/N2,O=C(OC(C=C1)=C(OC)C=C1/C=C/C(NCC(N[C@@H](C(C)C)C(N[C@@H](C(OC2CCCC2)=O)CCC(OC3CCCC3)=O)=O)=O)=O)CCC(NCCCCCC(OC4=CC(C(F)(F)F)=CC=C4C5=CN(C6=CC([N+]([O-])=O)=CC=C6NC)C=N5)=O)=O	2.11 ± 0.18
