# Supplementary material for: Probing Immune Signatures of Conjugated Pattern Recognition Receptor Ligands Identifies Chimeras with Potent Adjuvant and Antitumor Activities
Source: J Med Chem. 2026 May 6;69(10):12479–501. doi: 10.1021/acs.jmedchem.6c00372 (PMC13224164; doi:10.1021/acs.jmedchem.6c00372)
Supplement: Supplementary file 3 [file jm6c00372_si_003.xlsx]

## Sheet: deg_values_DESeq2
symbol	ensembl_ID	T4/T7_logFC	T4/T7_adjPval	T1/2/N2_logFC	T1/2/N2_adjPval	T1/2/T7_logFC	T1/2/T7_adjPval	T7/RI_logFC	T7/RI_adjPval
ENSG00000111788	ENSG00000111788	-0.794811	1.43947e-07	-0.079257	0.772573	-0.475533	0.00217588	-0.637455	2.65618e-05
ENSG00000124593	ENSG00000124593	-0.970205	2.66985e-08	-0.143456	0.540967	-0.331292	0.0426772	-0.525035	0.00178241
ENSG00000132832	ENSG00000132832	2.79043	6.38373e-19	0.714308	0.0965133	2.19267	8.15725e-12	2.74671	2.49601e-18
ENSG00000145075	ENSG00000145075	-0.298117	0.00288272	-0.16017	0.196704	-0.180411	0.0841764	-0.257027	0.0110863
ENSG00000146722	ENSG00000146722	-0.754001	0.241781	-0.980597	0.187822	-1.27093	0.0446218	-0.826333	0.206057
ENSG00000149656	ENSG00000149656	-0.872119	0.123595	-0.413026	0.588234	-0.730251	0.185682	-0.754422	0.185079
ENSG00000159239	ENSG00000159239	-1.02731	0.000126515	0.196857	0.64939	-0.520584	0.065861	-0.835829	0.00193617
ENSG00000161132	ENSG00000161132	-0.0398376	0.917518	-0.177935	0.730125	-0.741578	0.0210878	-0.396781	0.251754
ENSG00000165121	ENSG00000165121	-0.061831	0.697514	0.0369707	0.887277	-0.0462568	0.795766	-0.275498	0.052602
ENSG00000167046	ENSG00000167046	-1.8024	0.00477279	0.535725	0.458791	-1.00518	0.0846716	-1.10661	0.0653162
ENSG00000167774	ENSG00000167774	-1.10084	0.139369	0.335017	0.724836	0.554455	0.378065	0.448233	0.490004
ENSG00000167807	ENSG00000167807	-0.88378	0.0409802	0.0579055	0.940379	-0.229119	0.636642	-0.469181	0.291795
ENSG00000170089	ENSG00000170089	0.122102	0.248374	-0.192245	0.100093	0.0243892	0.854	0.0380696	0.757965
ENSG00000170409	ENSG00000170409	-0.586001	0.266135	0.038039	0.967137	-0.210677	0.71515	-0.0952055	0.874513
ENSG00000170846	ENSG00000170846	-0.707565	2.0204e-25	-0.14047	0.088273	-0.408732	7.88816e-10	-0.657119	2.75486e-22
ENSG00000173727	ENSG00000173727	-0.515579	0.0142155	0.470727	0.0173364	0.19974	0.345764	-0.146421	0.525955
ENSG00000174171	ENSG00000174171	-2.12858	2.81409e-35	-0.20212	0.386419	-1.2554	6.76111e-15	-2.24116	1.57722e-38
ENSG00000174977	ENSG00000174977	0.369095	0.0897599	0.179931	0.57197	0.384709	0.0703701	0.410683	0.0568356
ENSG00000175604	ENSG00000175604	-0.0637558	0.89652	0.103104	0.887557	-0.321852	0.485354	-0.502099	0.267238
ENSG00000176349	ENSG00000176349	0.904872	0.0117111	0.168333	0.80149	-0.513348	0.226492	-0.293562	0.508631
ENSG00000176593	ENSG00000176593	-0.432576	1.089e-06	-0.0640797	0.650955	-0.528141	3.64694e-10	-0.528303	2.656e-09
ENSG00000177359	ENSG00000177359	0.463931	0.414058	0.754238	0.233286	-0.534523	0.400893	0.614348	0.268837
ENSG00000177596	ENSG00000177596	-1.09266	0.0180938	-1.0234	0.0379583	-1.15714	0.00949526	-1.27091	0.00652335
ENSG00000177699	ENSG00000177699	-0.257743	0.72797	0.273623	0.792747	0.399749	0.571053	-0.0373937	0.963931
ENSG00000178636	ENSG00000178636	-0.233663	0.67524	0.356144	0.608065	-0.414386	0.453819	-0.330204	0.560256
ENSG00000178715	ENSG00000178715	-0.732697	0.0348868	0.289139	0.524239	-0.326297	0.372384	-0.923079	0.00847184
ENSG00000179038	ENSG00000179038	0.258227	0.488343	-0.0844517	0.899014	-0.271504	0.506225	-0.0813483	0.853208
ENSG00000179253	ENSG00000179253	0.514616	0.00155919	0.424901	0.016937	0.415368	0.0114593	0.462522	0.00508328
ENSG00000180015	ENSG00000180015	0.702457	0.196119	0.73519	0.262414	0.87992	0.0984872	0.390682	0.52161
ENSG00000180211	ENSG00000180211	-0.347512	0.550281	-0.0475601	0.962144	-0.538807	0.348884	-0.15905	0.801137
ENSG00000182376	ENSG00000182376	0.118228	0.757	-0.451535	0.294971	-0.197892	0.618921	-0.247515	0.522608
ENSG00000183154	ENSG00000183154	-0.964165	0.0676317	-1.0203	0.0726097	-1.23326	0.0150708	-1.08939	0.0412722
ENSG00000183308	ENSG00000183308	0.440338	0.435425	0.0886292	0.931262	-0.141842	0.841348	0.267076	0.668211
ENSG00000183562	ENSG00000183562	0.616256	0.00828633	-0.115132	0.789149	-0.134256	0.659604	-0.162746	0.569135
ENSG00000183889	ENSG00000183889	-0.00130761	0.995505	0.0719236	0.814146	0.149057	0.447498	0.0934357	0.649807
ENSG00000184441	ENSG00000184441	-0.530806	2.77373e-07	-0.160833	0.203643	-0.466674	1.97151e-06	-0.37025	0.0003477
ENSG00000185641	ENSG00000185641	-0.182999	0.262905	0.296324	0.0795356	-0.0449655	0.822209	-0.151848	0.372329
ENSG00000186076	ENSG00000186076	0.203018	0.7181	-0.414961	0.584289	0.482717	0.350644	0.650895	0.181915
ENSG00000187186	ENSG00000187186	-0.824903	0.0502526	-0.604389	0.226223	-0.479742	0.272116	-0.749776	0.0772517
ENSG00000187904	ENSG00000187904	-0.25741	0.687625	-0.512525	0.525532	-0.50178	0.429056	-0.649903	0.305899
ENSG00000187951	ENSG00000187951	0.265491	0.0268104	-0.132406	0.43596	0.0896083	0.530452	0.17981	0.156427
ENSG00000188897	ENSG00000188897	-0.497224	0.0425823	-0.168301	0.677976	-0.559489	0.0256293	-0.337532	0.190693
ENSG00000196656	ENSG00000196656	0.244912	0.47269	0.0675725	0.912319	0.293467	0.403061	0.349231	0.296723
ENSG00000197149	ENSG00000197149	-0.171783	0.814909	0.187117	0.865229	0.122771	0.87597	0.0493225	0.950967
ENSG00000197670	ENSG00000197670	-0.000187917	0.999463	-0.106275	0.71445	-0.269979	0.147305	-0.240756	0.205437
ENSG00000197813	ENSG00000197813	-0.00600964	0.98182	0.0366975	0.928967	-0.112922	0.664668	0.0577634	0.828122
ENSG00000197815	ENSG00000197815	-0.852956	2.20242e-06	-0.406341	0.0426197	-0.603348	0.000590691	-0.831814	3.76026e-06
ENSG00000198106	ENSG00000198106	-0.654829	4.03595e-05	-0.175863	0.391305	-0.44929	0.00285932	-0.573441	0.000301736
ENSG00000198580	ENSG00000198580	-0.101249	0.878089	0.357262	0.657504	0.608741	0.263635	0.705902	0.179761
ENSG00000203325	ENSG00000203325	0.353619	0.458842	-0.559461	0.363813	-0.208302	0.711202	-0.428081	0.412882
ENSG00000203364	ENSG00000203364	4.69018	2.91168e-06	3.53385	0.00171263	3.99725	0.00011932	5.35518	5.93144e-08
ENSG00000203546	ENSG00000203546	-0.609941	0.26877	-0.649765	0.326934	-0.0272245	0.968452	-0.476758	0.402538
ENSG00000203644	ENSG00000203644	0.194349	0.185255	0.0273833	0.920296	0.192963	0.187622	0.0396273	0.825994
ENSG00000204556	ENSG00000204556	-0.905349	0.152991	-0.58101	0.455696	-0.427542	0.505687	0.329492	0.587693
ENSG00000204584	ENSG00000204584	-0.255676	0.237162	-0.06375	0.863653	-0.237232	0.27957	-0.208107	0.353566
ENSG00000204620	ENSG00000204620	0.0348009	0.910699	-0.0390292	0.935826	0.0557174	0.864182	0.237586	0.380882
ENSG00000204666	ENSG00000204666	-1.20196	0.155098	-0.206895	0.88275	-0.90347	0.286307	-0.770558	0.368603
ENSG00000204745	ENSG00000204745	0.182591	0.553263	-0.124276	0.800758	0.125328	0.715206	0.277358	0.356944
ENSG00000205037	ENSG00000205037	0.0844723	0.801608	-0.434651	0.22744	-0.019854	0.960078	-0.011698	0.975319
ENSG00000205041	ENSG00000205041	0.0237698	0.91718	-0.0722891	0.826319	-0.182962	0.375658	-0.163629	0.43644
ENSG00000205300	ENSG00000205300	0.345368	0.791963	-3.04254	0.0728734	-0.922517	0.517794	1.13899	0.318401
ENSG00000205740	ENSG00000205740	0.0789228	0.880708	0.23122	0.743347	-0.692884	0.147492	-0.515454	0.305377
ENSG00000205890	ENSG00000205890	-1.6952	2.47345e-05	-0.28349	0.583722	-1.34332	0.000165031	-2.02428	1.82366e-06
ENSG00000205959	ENSG00000205959	-0.612536	0.00903917	-0.0549864	0.895042	-0.316044	0.181856	-0.651547	0.00561193
ENSG00000206028	ENSG00000206028	-0.67757	0.236894	0.688301	0.262922	-0.283764	0.65183	-0.642282	0.270339
ENSG00000206249	ENSG00000206249	-0.352859	0.798653	-0.439834	0.836283	-0.961423	0.493773	-0.0829683	0.956481
ENSG00000206567	ENSG00000206567	0.0100745	0.97914	0.455415	0.202161	0.091668	0.815311	-0.57835	0.0874617
ENSG00000207171	ENSG00000207171	3.20535	3.72309e-05	-1.48739	0.376997	1.62524	0.0692632	2.76772	0.000532158
ENSG00000207751	ENSG00000207751	-0.554035	0.0648973	0.0695597	0.894373	-0.499382	0.0892746	-0.751668	0.0125091
ENSG00000211683	ENSG00000211683	-0.408925	0.480254	-0.178766	0.847052	-0.346886	0.570575	-0.58191	0.319238
ENSG00000212175	ENSG00000212175	-0.265854	0.631711	-0.0736018	0.937698	-0.172584	0.780465	-0.537117	0.32533
ENSG00000212371	ENSG00000212371	0.64356	0.238136	-0.0627464	0.954375	0.0642298	0.929515	0.0115324	0.988127
ENSG00000212579	ENSG00000212579	1.19746	0.145771	-0.0584524	0.974093	0.00880738	0.994627	0.0970028	0.933941
ENSG00000212664	ENSG00000212664	-0.810321	0.0121445	-0.0787364	0.885769	-0.642748	0.0343988	-0.780748	0.0154553
ENSG00000212939	ENSG00000212939	0.619835	0.0404728	-0.0259796	0.967598	0.0332931	0.938533	-0.448784	0.217898
ENSG00000213058	ENSG00000213058	-0.472276	0.105053	0.207385	0.632433	-0.288645	0.36338	-0.416884	0.161199
ENSG00000213062	ENSG00000213062	-0.776876	0.291752	0.390171	0.685829	-0.00997276	0.992001	-0.4224	0.580183
ENSG00000213080	ENSG00000213080	0.346099	0.555789	-0.0246306	0.982589	0.0840146	0.906535	0.265183	0.673656
ENSG00000213087	ENSG00000213087	-0.131032	0.864049	0.709729	0.349363	0.0760582	0.925474	0.36563	0.598739
ENSG00000213144	ENSG00000213144	0.25367	0.595488	-0.13455	0.868338	-0.320365	0.533388	0.150784	0.775364
ENSG00000213172	ENSG00000213172	1.67637	0.0203364	-0.205468	0.894838	0.121036	0.909746	0.956211	0.235264
ENSG00000213204	ENSG00000213204	-0.487517	0.0970516	-0.17605	0.698469	-0.343707	0.262304	-0.277021	0.373557
ENSG00000213279	ENSG00000213279	0.0681041	0.838098	-0.378315	0.297472	-0.354504	0.247707	-0.311217	0.317944
ENSG00000213280	ENSG00000213280	-0.105313	0.880219	0.0844297	0.939237	-0.494525	0.462707	-1.29591	0.0522923
ENSG00000213304	ENSG00000213304	0.497538	0.37868	-0.0686894	0.948683	0.382723	0.533374	0.139531	0.836905
ENSG00000213315	ENSG00000213315	-0.109597	0.889677	0.895693	0.202376	0.441999	0.523668	-0.28005	0.726427
ENSG00000213590	ENSG00000213590	1.03973	0.0201314	0.231122	0.777724	-0.018801	0.978761	0.649954	0.183887
ENSG00000213598	ENSG00000213598	-0.299235	0.561323	0.467817	0.417867	0.00286015	0.996516	-0.0468221	0.93768
ENSG00000213600	ENSG00000213600	-0.224863	0.603216	-0.657078	0.161324	-0.507616	0.223735	-0.460268	0.278184
ENSG00000213963	ENSG00000213963	0.100084	0.658253	-0.117096	0.723648	-0.0952359	0.698404	-0.107613	0.65254
ENSG00000213976	ENSG00000213976	-0.318937	0.113538	0.197905	0.427012	-0.00397557	0.989269	-0.222327	0.28861
ENSG00000213985	ENSG00000213985	0.3087	0.520579	0.222611	0.760791	0.172535	0.750562	0.646007	0.138748
ENSG00000214093	ENSG00000214093	0.762758	0.222673	0.4722	0.610819	0.218773	0.782448	0.555798	0.411437
ENSG00000214248	ENSG00000214248	-0.50328	0.395257	0.228915	0.798903	-0.252938	0.699069	-0.970624	0.103153
ENSG00000214278	ENSG00000214278	0.581584	0.429024	0.11983	0.929641	0.58449	0.449822	-1.42076	0.111538
ENSG00000214651	ENSG00000214651	1.93873	0.00496373	-0.453263	0.739535	0.713685	0.400624	1.16968	0.122399
ENSG00000214708	ENSG00000214708	0.103242	0.892831	-0.923749	0.281273	-0.744748	0.307882	-0.002803	0.997228
ENSG00000214719	ENSG00000214719	-0.245071	0.286141	0.197655	0.483961	-0.057863	0.830189	-0.179493	0.454898
ENSG00000214770	ENSG00000214770	-0.714313	0.0819451	-0.0564187	0.936703	-0.589908	0.138439	-1.02737	0.0145661
ENSG00000214773	ENSG00000214773	0.566342	0.2409	0.199414	0.811597	-0.227025	0.705537	0.0904452	0.882643
ENSG00000214776	ENSG00000214776	-1.87398	2.22828e-07	-0.188676	0.702715	-0.773887	0.0124076	-1.71396	9.99044e-07
ENSG00000214797	ENSG00000214797	-1.25701	0.0776927	-0.554547	0.564266	-1.08161	0.121633	-1.38406	0.0540334
ENSG00000214999	ENSG00000214999	-1.37314	7.49941e-14	-0.0629884	0.837437	-0.618357	0.000189911	-1.18778	3.19223e-11
ENSG00000215014	ENSG00000215014	0.0123143	0.981828	-0.186426	0.809998	-0.149059	0.792362	-0.846102	0.0918632
ENSG00000215022	ENSG00000215022	-0.210522	0.474594	0.105243	0.823439	-0.205937	0.507074	-0.0995504	0.759156
ENSG00000215146	ENSG00000215146	0.0862933	0.86426	0.277709	0.661277	0.181404	0.718453	0.469062	0.274099
ENSG00000215154	ENSG00000215154	0.352105	0.0253028	0.0509695	0.865409	0.230192	0.168836	0.269905	0.100402
ENSG00000215156	ENSG00000215156	-0.187922	0.458109	-0.0633762	0.886407	-0.420074	0.0826859	-0.547281	0.0200277
ENSG00000215493	ENSG00000215493	-0.230929	0.379307	-0.143641	0.706546	-0.326042	0.196864	-0.313121	0.231348
ENSG00000215692	ENSG00000215692	-0.659021	0.128043	0.339314	0.516863	0.141356	0.76366	-0.421415	0.34024
ENSG00000215795	ENSG00000215795	0.26335	0.647622	-0.107165	0.914282	-0.555339	0.353513	-0.497184	0.421063
ENSG00000215835	ENSG00000215835	0.399175	0.332043	0.0981301	0.895042	-0.0767642	0.884344	0.580936	0.141382
ENSG00000215840	ENSG00000215840	1.58354	8.95614e-05	0.693515	0.206032	0.372677	0.484697	1.07323	0.0138466
ENSG00000215861	ENSG00000215861	0.811761	0.00515877	-0.463833	0.229225	0.230783	0.522455	0.876814	0.00247128
ENSG00000216285	ENSG00000216285	0.891049	0.141154	0.991157	0.145383	0.656478	0.312876	1.34165	0.0166698
ENSG00000216775	ENSG00000216775	0.38112	0.45466	0.118965	0.894373	0.797031	0.0804692	0.438224	0.392802
ENSG00000216809	ENSG00000216809	-0.063363	0.847876	0.0335213	0.948876	-0.0852641	0.807291	-0.649672	0.0262459
ENSG00000217130	ENSG00000217130	-0.370412	0.305961	0.326745	0.434637	-0.513262	0.137428	-0.130301	0.743139
ENSG00000217195	ENSG00000217195	2.40066	0.0158695	-0.971198	0.631742	0.578831	0.672191	0.640036	0.624328
ENSG00000217488	ENSG00000217488	1.30972	0.033084	0.403201	0.706546	0.187114	0.830465	-0.254407	0.773695
ENSG00000217801	ENSG00000217801	0.466398	0.0367682	1.71363	7.81041e-17	1.20556	6.40206e-09	0.532603	0.0162495
ENSG00000218073	ENSG00000218073	-1.31797	0.00244115	0.166481	0.804065	-0.923598	0.023436	-1.38812	0.00149216
ENSG00000218175	ENSG00000218175	-0.155589	0.466255	0.433252	0.0309989	-0.0768084	0.75082	-0.0858766	0.711677
ENSG00000218227	ENSG00000218227	-0.455796	0.0362108	0.175261	0.553979	-0.296296	0.178535	-0.498804	0.0218536
ENSG00000218313	ENSG00000218313	0.679572	0.304748	0.200487	0.867739	0.25674	0.750516	-0.146126	0.864156
ENSG00000218426	ENSG00000218426	-0.353197	0.00904851	0.195243	0.246737	-0.143397	0.345764	-0.225277	0.110551
ENSG00000218565	ENSG00000218565	-0.661537	0.23986	0.309846	0.710465	0.589836	0.282476	-1.20779	0.0332839
ENSG00000218596	ENSG00000218596	2.22695	0.00205574	1.24087	0.194845	0.807649	0.36949	0.500025	0.601854
ENSG00000218631	ENSG00000218631	0.332682	0.497834	0.437731	0.470195	-0.333206	0.541562	-0.385857	0.485617
ENSG00000218757	ENSG00000218757	1.57491	0.0441929	0.0893077	0.95841	0.0103577	0.993988	-0.432209	0.695767
ENSG00000218857	ENSG00000218857	0.238518	0.837324	-0.787047	0.621569	-0.935746	0.430133	-0.206191	0.871381
ENSG00000219023	ENSG00000219023	-0.859752	0.0608738	0.0521779	0.948232	-0.684462	0.126737	-1.53626	0.00165415
ENSG00000219039	ENSG00000219039	-1.50685	0.00977989	0.705956	0.322044	-0.0143716	0.986742	-1.33732	0.0220155
ENSG00000219133	ENSG00000219133	-1.21888	0.0480001	-0.101686	0.917472	-0.782552	0.170267	-0.940169	0.119463
ENSG00000219201	ENSG00000219201	0.616377	0.0289096	-0.118808	0.824768	0.638217	0.0209402	0.715386	0.00970806
ENSG00000219410	ENSG00000219410	-0.148951	0.764444	-0.177766	0.810679	-0.138287	0.798968	-0.502269	0.291802
ENSG00000219470	ENSG00000219470	0.0865787	0.832269	0.190218	0.730441	-0.582115	0.114195	-0.119378	0.781029
ENSG00000219529	ENSG00000219529	-0.0330207	0.940714	0.234784	0.673101	0.200978	0.634473	-0.173259	0.685054
ENSG00000219712	ENSG00000219712	1.59271	0.0127078	0.228577	0.864222	0.726264	0.339749	0.983775	0.166933
ENSG00000219928	ENSG00000219928	0.421795	0.352254	0.24177	0.73175	0.306098	0.532464	0.264945	0.594938
ENSG00000220472	ENSG00000220472	-0.485294	0.177206	0.353199	0.416208	-0.434399	0.230992	-0.493982	0.1748
ENSG00000220506	ENSG00000220506	0.906911	0.16333	-0.300245	0.803869	-0.199662	0.823161	-0.533517	0.522921
ENSG00000221184	ENSG00000221184	-0.0822371	0.743932	-0.0410466	0.920188	-0.152667	0.537316	-0.10432	0.68419
ENSG00000222017	ENSG00000222017	3.61023	2.22954e-08	0.091895	0.957733	2.13571	0.00258439	3.30612	4.62802e-07
ENSG00000222043	ENSG00000222043	0.985614	0.0591281	0.321386	0.719995	0.716934	0.201329	0.210597	0.755593
ENSG00000223343	ENSG00000223343	0.0316658	0.965564	0.745205	0.272484	0.339195	0.60785	-0.257571	0.717301
ENSG00000223356	ENSG00000223356	-0.107864	0.77803	-0.221161	0.665823	-0.30935	0.398055	-0.449514	0.208809
ENSG00000223374	ENSG00000223374	-0.245171	0.435883	0.344792	0.308579	0.117757	0.726135	0.223677	0.463375
ENSG00000223461	ENSG00000223461	1.03106	0.126083	-0.139727	0.919818	-0.0342494	0.972622	0.654034	0.378155
ENSG00000223492	ENSG00000223492	2.36121	0.000106583	0.763763	0.427021	1.52703	0.0210856	1.50029	0.0251213
ENSG00000223522	ENSG00000223522	0.438288	0.25293	0.0970832	0.891135	-0.31258	0.478972	-0.103768	0.827857
ENSG00000223576	ENSG00000223576	-0.318047	0.61094	-0.0497167	0.962991	0.382173	0.516655	0.10564	0.876205
ENSG00000223583	ENSG00000223583	0.594401	0.346013	0.684274	0.385658	-0.0596849	0.943725	0.242444	0.739927
ENSG00000223599	ENSG00000223599	0.6594	0.0122082	-0.0533638	0.922474	0.138183	0.685369	0.0856168	0.805118
ENSG00000223612	ENSG00000223612	0.358747	0.174216	0.170057	0.674795	0.277357	0.314772	0.354457	0.185443
ENSG00000223697	ENSG00000223697	-0.320394	0.28834	0.0383353	0.942992	-0.163862	0.620959	-0.135742	0.681042
ENSG00000223711	ENSG00000223711	-0.382605	0.407021	-0.130207	0.865491	-0.654094	0.143928	-0.374173	0.429886
ENSG00000223725	ENSG00000223725	-0.422406	0.401506	-0.0515889	0.953784	-0.477884	0.345273	-0.0775973	0.893492
ENSG00000223779	ENSG00000223779	0.762262	0.206387	0.0728852	0.952008	-0.143354	0.861281	-0.838576	0.261731
ENSG00000223804	ENSG00000223804	0.0578208	0.688859	0.563348	1.04002e-06	0.23873	0.0557629	0.0623145	0.676075
ENSG00000223837	ENSG00000223837	0.510831	0.221839	0.0363373	0.965156	0.303241	0.514324	0.935925	0.0136397
ENSG00000223884	ENSG00000223884	-0.701568	0.102808	0.316736	0.581538	-0.268637	0.56612	-1.08565	0.0131535
ENSG00000223886	ENSG00000223886	1.03912	0.00767564	-0.0485685	0.954941	0.868401	0.0296161	1.02911	0.00865016
ENSG00000223901	ENSG00000223901	1.24369	6.95992e-07	-0.129701	0.800758	0.331986	0.281695	0.98652	0.000140515
ENSG00000223946	ENSG00000223946	0.368747	0.119624	-0.373061	0.208109	0.00713218	0.98411	0.152688	0.573376
ENSG00000224066	ENSG00000224066	-0.795656	0.0610099	-0.179037	0.796001	-0.419296	0.350059	-1.09732	0.0105846
ENSG00000224079	ENSG00000224079	0.545016	0.356796	0.96445	0.112476	1.00928	0.0560314	0.349795	0.591344
ENSG00000224097	ENSG00000224097	-0.122243	0.840606	0.134138	0.88512	-0.0869988	0.896331	0.216278	0.712298
ENSG00000224114	ENSG00000224114	-0.634552	3.13269e-05	0.033321	0.915769	-0.541733	0.000474314	-0.707405	3.25144e-06
ENSG00000224138	ENSG00000224138	-0.0204314	0.921666	-0.118247	0.649758	-0.133118	0.485892	-0.0013648	0.995085
ENSG00000224272	ENSG00000224272	0.759572	0.359824	1.63122	0.0421934	0.553387	0.543762	0.628314	0.475061
ENSG00000224356	ENSG00000224356	0.671118	0.233222	0.240982	0.802882	-0.927912	0.1568	0.0915451	0.901259
ENSG00000224376	ENSG00000224376	-0.767309	0.137089	0.00574311	0.995634	-0.0642269	0.919897	-0.84384	0.105105
ENSG00000224412	ENSG00000224412	1.9959	0.0248571	0.364478	0.838278	0.398586	0.748935	0.532866	0.646156
ENSG00000224414	ENSG00000224414	0.477185	0.750595	-1.00808	0.648395	-1.49989	0.352513	-0.704387	0.665755
ENSG00000224448	ENSG00000224448	-0.0382978	0.948286	-0.376986	0.608334	-0.574183	0.282469	-0.315071	0.578324
ENSG00000224478	ENSG00000224478	-0.274976	0.62877	-0.241459	0.769811	0.173992	0.769105	0.294459	0.586736
ENSG00000224479	ENSG00000224479	0.827511	0.287086	0.252049	0.858073	0.221102	0.825311	0.496834	0.567143
ENSG00000224579	ENSG00000224579	0.729518	0.367433	-0.314465	0.828934	-0.309335	0.76287	0.0653491	0.950737
ENSG00000224610	ENSG00000224610	-1.60854	0.0146922	0.38202	0.657964	-1.09866	0.0732724	-1.28419	0.0447303
ENSG00000224611	ENSG00000224611	5.95113	8.09394e-09	1.79562	0.268464	4.31072	7.62104e-05	5.28401	4.64048e-07
ENSG00000224618	ENSG00000224618	0.971946	0.0173009	0.307418	0.651087	0.162118	0.770048	0.17844	0.734305
ENSG00000224629	ENSG00000224629	0.516853	0.321974	0.169315	0.850983	-0.189054	0.773215	0.600741	0.246155
ENSG00000224635	ENSG00000224635	0.120553	0.763092	-0.0113562	0.987302	0.040881	0.928093	-0.0166349	0.971497
ENSG00000224738	ENSG00000224738	-0.215153	0.673882	-0.295719	0.676011	-0.335822	0.5146	-0.298822	0.566053
ENSG00000224888	ENSG00000224888	0.312974	0.0202499	0.0812398	0.719889	0.0744878	0.655522	0.290265	0.0335498
ENSG00000224905	ENSG00000224905	0.242279	0.761393	0.141014	0.915636	0.775244	0.284524	0.598566	0.417916
ENSG00000224950	ENSG00000224950	-0.137378	0.526352	0.343288	0.123581	0.167796	0.447463	-0.348888	0.0877731
ENSG00000224988	ENSG00000224988	-0.183144	0.730345	0.104481	0.900909	-0.500867	0.323314	-0.00554399	0.992619
ENSG00000224992	ENSG00000224992	0.416406	0.413057	0.352003	0.624319	-0.174272	0.779532	-0.529765	0.362431
ENSG00000225017	ENSG00000225017	2.32514	0.00837462	0.762688	0.612978	0.961381	0.376061	2.11515	0.0189962
ENSG00000225032	ENSG00000225032	-0.632704	3.47199e-17	-0.109952	0.265768	-0.473797	5.65002e-11	-0.698422	1.50079e-20
ENSG00000225075	ENSG00000225075	2.30598	2.36909e-23	0.641494	0.0361467	1.72361	2.89911e-13	2.32956	7.32113e-24
ENSG00000225084	ENSG00000225084	1.39162	0.0391666	0.284413	0.827655	-0.598451	0.510976	-0.0789687	0.938246
ENSG00000225092	ENSG00000225092	1.10223	0.0795347	-0.410857	0.716898	-1.04737	0.173312	-0.373036	0.649213
ENSG00000225173	ENSG00000225173	4.8548	9.27343e-06	-0.181192	0.955313	3.56655	0.00228531	4.8469	1.01138e-05
ENSG00000225187	ENSG00000225187	0.740572	0.176912	0.599979	0.399571	0.549884	0.352159	0.242397	0.71644
ENSG00000225195	ENSG00000225195	-0.0491089	0.886453	-0.338788	0.36542	-0.599593	0.0386375	-0.42499	0.168414
ENSG00000225200	ENSG00000225200	-0.262937	0.305048	0.296808	0.307882	-0.342721	0.171322	-0.418697	0.0969239
ENSG00000225213	ENSG00000225213	-0.579871	0.118108	-0.239837	0.647864	-0.378168	0.309365	0.187285	0.624748
ENSG00000225216	ENSG00000225216	2.2308	0.0258951	-2.19106	0.254772	1.23683	0.291795	2.72213	0.00477542
ENSG00000225218	ENSG00000225218	0.144309	0.684259	0.197849	0.6868	-0.265378	0.464035	0.102904	0.787982
ENSG00000225282	ENSG00000225282	0.221201	0.710926	-0.492101	0.531497	-0.514054	0.399691	-0.532977	0.378196
ENSG00000225300	ENSG00000225300	0.391866	0.401282	-0.212556	0.78348	-0.129894	0.824578	-0.261012	0.621953
ENSG00000225313	ENSG00000225313	0.0802416	0.763335	0.148164	0.687379	-0.268088	0.292649	-0.373248	0.127662
ENSG00000225335	ENSG00000225335	0.253824	0.34607	0.269153	0.425223	0.136857	0.653465	0.166881	0.568131
ENSG00000225339	ENSG00000225339	0.383671	0.347822	0.139232	0.841018	-0.324441	0.482482	0.29683	0.494529
ENSG00000225370	ENSG00000225370	2.93912	2.40238e-06	0.398826	0.764235	1.86354	0.00599569	3.21109	1.74652e-07
ENSG00000225407	ENSG00000225407	0.347655	0.57637	0.0304503	0.979348	-0.168207	0.823499	-0.0759327	0.921028
ENSG00000225408	ENSG00000225408	-0.695374	0.300834	-0.215471	0.84352	-0.858419	0.201391	-0.825402	0.225297
ENSG00000225450	ENSG00000225450	-0.138758	0.701834	-0.350847	0.416173	-0.280072	0.437659	-0.216629	0.551848
ENSG00000225460	ENSG00000225460	-0.244135	0.398185	-0.295872	0.40775	-0.0885076	0.793109	-0.179341	0.556936
ENSG00000225489	ENSG00000225489	0.200208	0.643662	0.261614	0.65589	0.118932	0.808016	0.262618	0.544851
ENSG00000225507	ENSG00000225507	-0.298418	0.103625	-0.124125	0.651087	-0.202044	0.291456	-0.308644	0.0947036
ENSG00000225527	ENSG00000225527	0.0200683	0.974754	-0.0209972	0.983619	-0.618702	0.275205	-0.861655	0.142141
ENSG00000225528	ENSG00000225528	-0.221741	0.416727	-0.198743	0.60364	-0.539681	0.0341956	-0.547508	0.0350599
ENSG00000225603	ENSG00000225603	-1.01606	0.172313	0.446891	0.678186	-0.0274481	0.977971	-0.0500657	0.955661
ENSG00000225616	ENSG00000225616	0.583974	0.404845	0.453595	0.658667	-0.359337	0.674156	0.0611257	0.946214
ENSG00000225632	ENSG00000225632	1.96639	1.36543e-12	0.16662	0.769811	1.10676	0.000183774	1.24016	2.64544e-05
ENSG00000225643	ENSG00000225643	-1.23221	0.000183097	-0.266944	0.538343	-0.878304	0.00363988	-0.793102	0.0126483
ENSG00000225703	ENSG00000225703	-0.0642891	0.938222	-0.320488	0.78352	-0.596512	0.449875	-0.342944	0.671088
ENSG00000225720	ENSG00000225720	-1.61727	2.19287e-05	-0.0238982	0.971742	-1.12233	0.00105084	-1.54053	4.24631e-05
ENSG00000225721	ENSG00000225721	-0.0248176	0.957679	0.0434063	0.952413	-0.0851341	0.861402	0.226557	0.588996
ENSG00000225726	ENSG00000225726	0.452058	0.403741	0.273717	0.745538	0.0515548	0.941419	0.149665	0.815568
ENSG00000225751	ENSG00000225751	0.523856	0.471136	-0.0127577	0.993559	-0.216408	0.811822	-0.247204	0.774661
ENSG00000225806	ENSG00000225806	-0.444346	0.513425	0.118666	0.91839	-0.452085	0.526989	-1.05054	0.121332
ENSG00000225840	ENSG00000225840	4.33267	0.00363518	0.369286	0.912887	-0.0431983	0.987915	-0.653536	0.772816
ENSG00000225850	ENSG00000225850	-0.696664	0.196513	-0.421243	0.566177	-0.345485	0.549001	-2.59369	0.000146633
ENSG00000225854	ENSG00000225854	-1.81441	0.0158801	-0.906584	0.25387	-1.86523	0.00713303	-1.16505	0.0954101
ENSG00000225864	ENSG00000225864	0.504854	5.89385e-06	0.312342	0.0133056	0.528873	1.45611e-06	0.676955	4.97719e-10
ENSG00000225871	ENSG00000225871	0.397112	0.0570438	-0.0248099	0.954322	0.0425232	0.881063	0.237787	0.293022
ENSG00000225885	ENSG00000225885	0.0739732	0.922933	0.300063	0.76823	0.0341285	0.968311	-0.425942	0.572921
ENSG00000225886	ENSG00000225886	5.51786	2.59987e-173	0.230871	0.560335	4.86055	3.26852e-134	5.50147	2.92001e-172
ENSG00000225889	ENSG00000225889	1.32654	1.33317e-07	0.17604	0.700737	1.11323	1.65265e-05	1.41851	1.54804e-08
ENSG00000225931	ENSG00000225931	0.0737526	0.785049	0.711666	0.00116074	0.361419	0.11745	0.0601759	0.834186
ENSG00000225963	ENSG00000225963	1.39356	1.75021e-61	0.242043	0.0217117	1.09397	1.67824e-38	1.41819	8.64275e-64
ENSG00000226012	ENSG00000226012	-2.94767	0.0317861	-1.66479	0.253462	-3.21228	0.0177213	-4.08379	0.00537892
ENSG00000226084	ENSG00000226084	-0.962596	7.49919e-10	0.121024	0.572486	-0.503689	0.000427758	-0.702276	3.80458e-06
ENSG00000226180	ENSG00000226180	0.200025	0.520091	-0.164762	0.730055	0.0852516	0.81625	-0.00445519	0.990912
ENSG00000226233	ENSG00000226233	2.25509	4.27509e-08	-0.511159	0.504828	1.73991	4.31225e-05	2.20377	9.83631e-08
ENSG00000226239	ENSG00000226239	3.32555	0.0119842	5.47382	1.09694e-05	4.13419	0.00103329	4.98973	3.49753e-05
ENSG00000226252	ENSG00000226252	0.132187	0.852322	-0.27641	0.790924	-1.70572	0.0121009	-1.02127	0.139199
ENSG00000226266	ENSG00000226266	0.173326	0.621665	-0.0505446	0.934009	-0.19962	0.598095	0.0989146	0.798105
ENSG00000226281	ENSG00000226281	-4.61135	0.000378071	-4.05387	0.00180804	-3.37346	0.0037636	-4.4076	0.000644604
ENSG00000226329	ENSG00000226329	1.27804	4.00859e-10	0.415952	0.125416	0.876418	2.87094e-05	1.32481	7.1994e-11
ENSG00000226332	ENSG00000226332	0.133255	0.573166	-0.167756	0.61016	-0.0956717	0.719878	0.152966	0.526471
ENSG00000226394	ENSG00000226394	0.220974	0.714703	0.0658568	0.949474	-0.151026	0.829366	-0.063643	0.928566
ENSG00000226396	ENSG00000226396	-0.42738	0.0564096	0.165142	0.596005	-0.481348	0.0245912	-0.347513	0.127606
ENSG00000226423	ENSG00000226423	-1.41777	2.85768e-13	-0.0744999	0.837812	-0.626087	0.00128693	-1.3486	3.07091e-12
ENSG00000226455	ENSG00000226455	0.087412	0.870011	-0.606748	0.304195	-0.589701	0.232837	-0.404258	0.437915
ENSG00000226471	ENSG00000226471	-0.327006	0.112498	-0.373681	0.0998186	-0.539478	0.00545247	-0.718433	0.000395766
ENSG00000226530	ENSG00000226530	-0.808574	0.143284	-0.187408	0.830728	-0.488461	0.381911	-0.489395	0.387044
ENSG00000226532	ENSG00000226532	-0.0818293	0.907521	0.0590293	0.958027	-0.537689	0.419802	-0.424084	0.532387
ENSG00000226644	ENSG00000226644	-0.0345342	0.977245	3.64865	1.10647e-07	3.23978	1.90629e-06	0.761857	0.421135
ENSG00000226647	ENSG00000226647	0.684486	0.0184085	-0.00834799	0.989999	0.294168	0.38156	0.254048	0.458293
ENSG00000226669	ENSG00000226669	0.790936	0.122945	-0.205584	0.832492	0.181127	0.786734	0.319441	0.597471
ENSG00000226699	ENSG00000226699	-0.0795361	0.907165	0.0089749	0.994481	-0.759336	0.222459	-0.569624	0.378313
ENSG00000226706	ENSG00000226706	0.128153	0.700326	0.194063	0.661719	-0.121396	0.737698	-0.167862	0.632318
ENSG00000226744	ENSG00000226744	0.217766	0.748688	0.509621	0.531683	0.250839	0.725337	-0.0225066	0.977303
ENSG00000226816	ENSG00000226816	-1.60726	0.00012021	-0.945729	0.0210026	-0.516433	0.188673	-0.623052	0.113639
ENSG00000226824	ENSG00000226824	-0.184322	0.25293	-0.0935789	0.701475	-0.115335	0.508388	-0.13758	0.416665
ENSG00000226849	ENSG00000226849	-0.411298	0.135022	-0.18612	0.635942	-0.10362	0.742437	-0.1084	0.726463
ENSG00000226899	ENSG00000226899	1.01382	0.22675	-1.06412	0.39868	-0.275468	0.807932	-0.104805	0.927822
ENSG00000226918	ENSG00000226918	-0.0761822	0.990776	-0.181102	0.987771	-0.393603	0.959883	-0.141233	0.984543
ENSG00000226945	ENSG00000226945	-0.817364	1.93065e-05	-0.466655	0.026007	-0.825348	8.18513e-06	-0.807111	2.41172e-05
ENSG00000226963	ENSG00000226963	0.193136	0.79625	0.00837877	0.995231	-0.522578	0.497144	-0.0933119	0.912189
ENSG00000227006	ENSG00000227006	0.321374	0.578232	0.379207	0.633426	0.176871	0.791396	0.00305898	0.996477
ENSG00000227017	ENSG00000227017	1.20136	0.00922107	-0.562882	0.462117	0.111328	0.86908	0.552661	0.306189
ENSG00000227055	ENSG00000227055	0.567019	0.319094	0.2339	0.806182	0.704407	0.208979	0.770519	0.160771
ENSG00000227077	ENSG00000227077	-0.423292	0.226381	0.24292	0.606806	-0.220918	0.556132	-0.370394	0.301904
ENSG00000227081	ENSG00000227081	-0.435817	0.00392433	0.220297	0.266525	-0.16057	0.363593	-0.329448	0.0337717
ENSG00000227113	ENSG00000227113	-0.389333	0.45165	0.100035	0.904475	0.0358693	0.952529	0.227354	0.659542
ENSG00000227189	ENSG00000227189	-0.522996	0.464355	-0.10292	0.931298	-0.188953	0.814915	-0.457411	0.537861
ENSG00000227217	ENSG00000227217	0.508402	0.287254	0.0241601	0.97984	-0.0340526	0.958617	0.353463	0.491261
ENSG00000227218	ENSG00000227218	-0.639281	3.80916e-08	0.30628	0.0135595	-0.386001	0.0008316	-0.688885	3.17166e-09
ENSG00000227230	ENSG00000227230	-0.952584	0.0738829	-0.0942205	0.921043	-0.561148	0.306915	-1.0123	0.059302
ENSG00000227242	ENSG00000227242	-0.879374	0.112488	0.564617	0.422372	-0.0378788	0.959416	-0.99359	0.0742211
ENSG00000227253	ENSG00000227253	-0.129635	0.803795	-0.244155	0.73615	-0.18122	0.737555	-0.4526	0.368841
ENSG00000227329	ENSG00000227329	-0.756089	0.00401773	-0.282817	0.390318	-0.205209	0.464011	-0.653274	0.0127009
ENSG00000227355	ENSG00000227355	0.603795	0.298959	0.186789	0.85667	0.227616	0.746751	-0.0125042	0.987766
ENSG00000227370	ENSG00000227370	-1.14437	3.86932e-08	-0.139327	0.643714	-0.733014	0.000108812	-0.891679	1.05576e-05
ENSG00000227374	ENSG00000227374	-0.275861	0.633095	-0.664841	0.31912	-0.444329	0.440957	-0.713364	0.210662
ENSG00000227388	ENSG00000227388	-0.406288	0.170771	-0.183622	0.683788	-0.815594	0.00372218	-0.698924	0.0167154
ENSG00000227413	ENSG00000227413	0.454315	0.342905	-0.367704	0.613714	-0.166883	0.779328	-0.401954	0.466008
ENSG00000227417	ENSG00000227417	2.30014	0.000402872	0.0721237	0.963547	0.644434	0.450762	0.652176	0.440473
ENSG00000227486	ENSG00000227486	-0.000978294	0.998577	-0.22645	0.72385	-0.0624193	0.902717	-0.116923	0.809858
ENSG00000227512	ENSG00000227512	0.298674	0.254287	-0.0419837	0.932417	-0.379737	0.165839	-0.141381	0.639853
ENSG00000227531	ENSG00000227531	4.21621	0.00013315	-0.122292	0.967824	0.987628	0.531689	4.04817	0.000279912
ENSG00000227598	ENSG00000227598	-0.32701	0.382806	-0.30209	0.548324	-0.632255	0.0768987	-0.649863	0.0761482
ENSG00000227615	ENSG00000227615	-0.00536732	0.959838	0.354265	4.33644e-06	0.0534507	0.586291	-0.0216933	0.837326
ENSG00000227627	ENSG00000227627	0.0288211	0.956122	-0.513598	0.366113	-0.149492	0.779294	-0.742949	0.114412
ENSG00000227678	ENSG00000227678	-0.442913	0.0106429	-0.416658	0.0240063	-0.493922	0.00302626	-0.496564	0.00407707
ENSG00000227698	ENSG00000227698	-0.560415	0.429719	0.0356768	0.977116	-0.305799	0.691645	-0.0248798	0.975633
ENSG00000227705	ENSG00000227705	1.58956	0.00120274	0.22458	0.822655	0.53669	0.378465	0.598158	0.315786
ENSG00000227719	ENSG00000227719	-0.320913	0.721762	0.333945	0.790973	0.0839162	0.933411	-0.242447	0.798569
ENSG00000227741	ENSG00000227741	0.152112	0.567389	0.245714	0.448456	-0.048661	0.878867	0.0221781	0.945084
ENSG00000227766	ENSG00000227766	0.978332	4.74147e-30	0.236522	0.0248931	0.611837	3.67332e-12	0.910949	4.37279e-26
ENSG00000227775	ENSG00000227775	-0.689824	1.0044e-12	-0.118321	0.384375	-0.422404	1.01955e-05	-0.644828	2.38366e-11
ENSG00000227782	ENSG00000227782	0.0707488	0.813877	0.096286	0.82763	-0.0778276	0.810346	-0.0466758	0.887361
ENSG00000227836	ENSG00000227836	1.54972	0.000475634	0.644584	0.304029	0.632289	0.229514	1.21424	0.00894824
ENSG00000227920	ENSG00000227920	-2.75218	1.84723e-05	-0.296579	0.757697	-1.60394	0.00570488	-3.0686	4.0682e-06
ENSG00000228007	ENSG00000228007	0.307861	0.589454	-0.24011	0.792399	-0.199953	0.764747	-0.302876	0.632401
ENSG00000228010	ENSG00000228010	0.0220757	0.973211	0.384632	0.611237	0.225958	0.716677	0.0773767	0.90813
ENSG00000228028	ENSG00000228028	0.36184	0.575602	-0.31639	0.759195	0.193772	0.795605	0.339732	0.614894
ENSG00000228037	ENSG00000228037	-0.437781	0.203706	0.215291	0.682014	-0.0831861	0.848234	-0.128828	0.743865
ENSG00000228061	ENSG00000228061	0.530675	0.508858	-0.32022	0.814868	-0.443306	0.638041	-0.796246	0.374879
ENSG00000228107	ENSG00000228107	0.649356	0.000365057	0.146136	0.630101	0.412129	0.0296724	0.627805	0.000609186
ENSG00000228113	ENSG00000228113	-1.22376	0.0424647	-1.7141	0.00739471	-1.80065	0.00258479	-1.10033	0.0693677
ENSG00000228137	ENSG00000228137	-0.64843	0.0417991	-0.389693	0.306646	-0.368232	0.25062	-0.655506	0.0400415
ENSG00000228150	ENSG00000228150	0.260437	0.618171	0.468716	0.448306	0.0658796	0.915082	-0.0961515	0.876715
ENSG00000228157	ENSG00000228157	-0.569995	0.216075	0.125154	0.869847	-0.867465	0.0507094	-0.734235	0.111765
ENSG00000228172	ENSG00000228172	-0.597181	0.00680724	-0.120306	0.73396	-0.383765	0.0816133	-0.607504	0.00591945
ENSG00000228201	ENSG00000228201	-0.221694	0.585112	-0.091578	0.889139	0.0351168	0.940521	0.181511	0.654952
ENSG00000228205	ENSG00000228205	-0.908221	0.0070236	0.00735766	0.991369	-0.679232	0.0333865	-1.02099	0.00259276
ENSG00000228251	ENSG00000228251	0.114913	0.8474	-0.0159296	0.987903	0.210662	0.72743	-0.00216849	0.997263
ENSG00000228274	ENSG00000228274	-0.553266	0.00115709	0.374739	0.024725	-0.282919	0.0933964	-0.531603	0.00177706
ENSG00000228302	ENSG00000228302	0.0159977	0.9457	0.222442	0.357133	0.164454	0.432789	0.0897171	0.685189
ENSG00000228318	ENSG00000228318	5.47216	3.71498e-87	0.0627643	0.936186	4.55828	5.53343e-60	5.18298	7.9851e-78
ENSG00000228327	ENSG00000228327	-0.185039	0.111144	0.0578839	0.76287	-0.177197	0.135234	-0.111347	0.370696
ENSG00000228330	ENSG00000228330	1.16796	0.00565435	0.478205	0.442171	0.2896	0.597455	0.195424	0.732729
ENSG00000228335	ENSG00000228335	0.461355	0.278502	0.0207704	0.980708	0.138282	0.793672	0.137528	0.787752
ENSG00000228343	ENSG00000228343	-0.0918837	0.669017	0.126455	0.659965	0.032563	0.894323	0.0133811	0.956729
ENSG00000228352	ENSG00000228352	-0.531486	0.295627	-0.460876	0.482469	-0.367485	0.493414	-0.465655	0.373326
ENSG00000228386	ENSG00000228386	1.25514	0.0231714	-0.141976	0.904113	-0.198874	0.803197	-0.0570578	0.945059
ENSG00000228395	ENSG00000228395	0.00812444	0.975248	0.0163098	0.967711	-0.228729	0.310445	-0.0197194	0.942759
ENSG00000228408	ENSG00000228408	1.5046	0.00079059	1.32275	0.00668127	1.04671	0.0275222	1.0899	0.0222747
ENSG00000228423	ENSG00000228423	-0.573889	0.223951	-0.187997	0.798729	-0.51987	0.270854	-0.709767	0.136255
ENSG00000228427	ENSG00000228427	0.0894083	0.705366	-0.398258	0.0977809	0.00994574	0.972425	-0.13666	0.572921
ENSG00000228434	ENSG00000228434	0.075576	0.728941	0.258109	0.255708	-0.0350589	0.887115	-0.00703534	0.977686
ENSG00000228444	ENSG00000228444	-0.027787	0.951231	-0.00687885	0.993212	-0.4554	0.256473	-0.01833	0.970066
ENSG00000228463	ENSG00000228463	0.0684048	0.889293	0.120185	0.871909	-0.230115	0.641252	-0.332174	0.480996
ENSG00000228477	ENSG00000228477	0.825372	0.194256	0.585091	0.514276	1.20559	0.0496396	0.417995	0.562186
ENSG00000228487	ENSG00000228487	-0.392994	0.368059	-0.169952	0.801072	-0.388074	0.376932	0.0304516	0.95272
ENSG00000228549	ENSG00000228549	-1.49659	0.000751172	-0.200045	0.759618	-1.1423	0.00452241	-1.20693	0.00488792
ENSG00000228554	ENSG00000228554	-0.00481315	0.99473	0.445529	0.584498	-0.0356149	0.964066	-0.820493	0.201256
ENSG00000228634	ENSG00000228634	0.0457575	0.918323	-0.465894	0.340388	-0.36635	0.377969	-0.409502	0.315397
ENSG00000228655	ENSG00000228655	0.933116	0.00501853	-0.157878	0.803275	-0.134793	0.76951	0.183232	0.657798
ENSG00000228686	ENSG00000228686	0.307281	0.514412	-0.0380787	0.965592	-0.385864	0.450839	-0.595598	0.232097
ENSG00000228737	ENSG00000228737	-0.0192725	0.980148	-0.0624027	0.959625	-0.639132	0.374407	-0.439248	0.554295
ENSG00000228779	ENSG00000228779	0.271357	0.599403	0.101456	0.909238	0.0436189	0.945451	-0.0940912	0.878194
ENSG00000228804	ENSG00000228804	1.87666	0.0018312	1.87099	0.00322379	1.70601	0.00495006	1.73409	0.00474673
ENSG00000228835	ENSG00000228835	-2.68331	0.000183347	-0.424767	0.616013	-0.812776	0.172289	-1.83565	0.00343879
ENSG00000228852	ENSG00000228852	0.127972	0.681825	0.0950921	0.843523	0.182414	0.557915	-0.10113	0.768049
ENSG00000228863	ENSG00000228863	1.16107	1.64987e-11	0.233234	0.370002	0.581214	0.0016068	1.00101	1.07758e-08
ENSG00000228886	ENSG00000228886	0.273832	0.533383	0.222902	0.732271	-0.231199	0.639994	-0.548063	0.245592
ENSG00000228923	ENSG00000228923	0.277021	0.6958	0.618351	0.446061	0.0891125	0.913619	0.048314	0.954323
ENSG00000228925	ENSG00000228925	0.0900834	0.777624	0.281742	0.425633	0.254534	0.382247	0.0998767	0.762163
ENSG00000228981	ENSG00000228981	-0.239998	0.621655	0.398081	0.478282	-0.445994	0.348152	-0.506692	0.289948
ENSG00000229010	ENSG00000229010	0.377231	0.486408	0.264511	0.751038	-0.166404	0.801188	-0.0662901	0.923039
ENSG00000229052	ENSG00000229052	0.535538	0.142542	-0.298463	0.600123	-0.16186	0.72743	-0.326144	0.438155
ENSG00000229151	ENSG00000229151	-1.15044	7.21282e-06	-0.163029	0.664752	-0.543597	0.0242289	-1.15236	6.61507e-06
ENSG00000229195	ENSG00000229195	0.249634	0.661877	-0.214179	0.814146	0.0378974	0.957196	-0.165906	0.797129
ENSG00000229212	ENSG00000229212	0.456517	0.461264	0.479413	0.561757	0.48952	0.441111	0.721485	0.218032
ENSG00000229368	ENSG00000229368	0.342448	0.105421	-0.0930973	0.802835	0.195109	0.403991	0.0497346	0.853386
ENSG00000229393	ENSG00000229393	-1.76599	0.000695443	-0.664692	0.216858	-0.912596	0.0425118	-1.41678	0.0039567
ENSG00000229402	ENSG00000229402	-0.542698	0.425722	-0.137566	0.904892	-1.16495	0.0797587	-0.777863	0.2593
ENSG00000229405	ENSG00000229405	-8.97108e-05	1	0.171483	0.886407	0.157765	0.84989	-0.476002	0.540309
ENSG00000229413	ENSG00000229413	0.196217	0.194111	0.0728816	0.770257	0.184806	0.236581	0.43564	0.00162812
ENSG00000229422	ENSG00000229422	-0.760012	0.0695369	-0.245631	0.687456	-0.39001	0.360736	-0.481152	0.258892
ENSG00000229425	ENSG00000229425	1.51293	2.31643e-05	-0.156945	0.83616	0.481471	0.269276	1.0296	0.00675226
ENSG00000229436	ENSG00000229436	-2.31631	0.00396525	-4.38527	1.18659e-05	-3.11462	0.000144317	-3.47297	0.000140151
ENSG00000229447	ENSG00000229447	-0.240152	0.48988	0.455656	0.189658	0.129391	0.725641	0.335635	0.29199
ENSG00000229512	ENSG00000229512	0.631067	0.00792975	-0.478014	0.120035	0.0448262	0.894294	0.624156	0.00893266
ENSG00000229519	ENSG00000229519	-0.48968	0.098956	-0.0961419	0.848015	-0.38597	0.197967	-0.500021	0.0947449
ENSG00000229559	ENSG00000229559	-2.03407	0.0037842	-0.292466	0.770499	-1.89801	0.00356157	-3.00486	0.000270057
ENSG00000229587	ENSG00000229587	1.26807	0.0302845	0.907204	0.217831	1.09639	0.0678582	0.680507	0.311768
ENSG00000229591	ENSG00000229591	0.0590368	0.92051	-0.476555	0.495887	-0.503913	0.361047	-0.416966	0.455207
ENSG00000229628	ENSG00000229628	-0.953217	0.0630782	-0.66105	0.256183	-0.276245	0.606816	-0.434092	0.40236
ENSG00000229664	ENSG00000229664	1.95119	0.00114602	2.0711	0.000918189	1.31691	0.042065	2.01889	0.000731474
ENSG00000229677	ENSG00000229677	0.77651	6.56941e-06	-0.214456	0.420782	0.419504	0.0220989	0.782441	5.49515e-06
ENSG00000229689	ENSG00000229689	0.298012	0.486573	0.56164	0.228297	0.135861	0.786145	0.126926	0.795965
ENSG00000229727	ENSG00000229727	0.0598119	0.914382	0.942863	0.0404694	0.501032	0.288274	0.186547	0.728058
ENSG00000229728	ENSG00000229728	-0.05358	0.897324	0.1815	0.744151	-0.278745	0.479222	-0.0293892	0.94819
ENSG00000229808	ENSG00000229808	0.0810848	0.859055	0.0241696	0.975236	-0.0709786	0.88692	0.10102	0.830003
ENSG00000229832	ENSG00000229832	0.171199	0.75581	-0.373766	0.618236	0.0150563	0.983184	-0.0661051	0.916127
ENSG00000229839	ENSG00000229839	0.417862	0.414009	0.189967	0.825145	-0.239549	0.694398	0.185935	0.750517
ENSG00000229848	ENSG00000229848	-0.590805	0.390726	-1.06965	0.170353	-2.0593	0.00399631	-0.836456	0.229032
ENSG00000229853	ENSG00000229853	1.41399	0.00084627	0.640088	0.272223	0.211688	0.721998	0.523049	0.303085
ENSG00000229939	ENSG00000229939	-0.67115	0.00343288	0.0290025	0.945613	-0.379741	0.0944189	-0.460313	0.045608
ENSG00000229990	ENSG00000229990	0.282913	0.550867	0.0492081	0.954613	-0.354021	0.491452	-0.0733148	0.89758
ENSG00000230074	ENSG00000230074	-0.575978	0.254512	-0.661941	0.269496	-0.680548	0.175669	-0.678058	0.184406
ENSG00000230092	ENSG00000230092	-0.304758	0.320455	-0.287965	0.46143	-0.388298	0.197874	-0.374586	0.223479
ENSG00000230105	ENSG00000230105	1.53234	0.00022916	-0.0812116	0.931111	1.02163	0.0212466	1.35395	0.00144362
ENSG00000230113	ENSG00000230113	0.436907	0.325082	-1.73903	0.000968176	-0.0755915	0.895667	0.384955	0.406542
ENSG00000230149	ENSG00000230149	0.478315	0.0027252	-0.226357	0.304029	-0.0962654	0.642533	0.276011	0.107204
ENSG00000230163	ENSG00000230163	-0.69439	0.00142687	0.0726028	0.841662	-0.122146	0.61947	-0.229508	0.316795
ENSG00000230202	ENSG00000230202	-0.198351	0.192536	0.168315	0.39496	-0.0326463	0.868019	-0.382615	0.00842868
ENSG00000230289	ENSG00000230289	-0.0904515	0.8895	0.15877	0.869847	0.0261206	0.971955	-0.506895	0.413524
ENSG00000230322	ENSG00000230322	1.714	0.0195559	0.705903	0.535565	0.280895	0.783162	0.373045	0.689307
ENSG00000230325	ENSG00000230325	0.0134363	0.965555	0.0330267	0.944376	0.017137	0.959558	-0.118339	0.685189
ENSG00000230387	ENSG00000230387	-5.40341	0.000151542	-1.97806	0.12991	-4.76626	0.000477807	-5.44135	0.000141429
ENSG00000230433	ENSG00000230433	1.66202	0.00211579	0.516611	0.558897	0.0286134	0.973945	0.291349	0.68937
ENSG00000230454	ENSG00000230454	-0.545926	0.0577549	-0.0791148	0.874505	-0.465714	0.0997431	-0.381934	0.195358
ENSG00000230521	ENSG00000230521	0.788245	1.76124e-13	0.275029	0.0348873	0.511185	3.77262e-06	0.67143	5.8806e-10
ENSG00000230536	ENSG00000230536	0.556151	0.435022	-0.161947	0.902448	-0.599121	0.465054	-0.0803364	0.930389
ENSG00000230551	ENSG00000230551	0.192689	0.0136142	0.0393406	0.773091	0.110266	0.191977	0.175122	0.0270436
ENSG00000230612	ENSG00000230612	-0.428148	0.364518	0.173911	0.80949	-0.00843033	0.989814	-0.285041	0.5665
ENSG00000230631	ENSG00000230631	2.42251	0.0380265	3.98432	0.000364114	3.65592	0.000709514	2.09881	0.0853986
ENSG00000230638	ENSG00000230638	2.18157	0.00407404	0.876408	0.452259	0.81152	0.394266	1.07377	0.225594
ENSG00000230647	ENSG00000230647	3.63554	1.31979e-11	3.32948	2.09504e-09	3.1257	1.1968e-08	3.68857	6.36348e-12
ENSG00000230684	ENSG00000230684	0.290469	0.395507	-0.319245	0.491834	-0.273476	0.467397	0.0388377	0.928076
ENSG00000230709	ENSG00000230709	0.519915	0.101086	0.595301	0.0837669	1.05568	0.000134764	0.709564	0.0188578
ENSG00000230715	ENSG00000230715	0.159549	0.177208	0.0628098	0.748097	0.0299135	0.845436	0.22628	0.0486627
ENSG00000230725	ENSG00000230725	-0.167513	0.723109	0.127887	0.859889	-0.2565	0.592819	0.122997	0.801137
ENSG00000230732	ENSG00000230732	0.030829	0.907056	0.119347	0.733296	0.0224252	0.938533	0.0184425	0.948645
ENSG00000230733	ENSG00000230733	-0.0628096	0.650493	0.214661	0.1251	0.0671127	0.648939	0.0474082	0.746407
ENSG00000230735	ENSG00000230735	-0.222625	0.504503	-0.206683	0.657504	-0.211137	0.540952	-0.526203	0.104885
ENSG00000230736	ENSG00000230736	0.299502	0.362291	0.229164	0.625252	0.554855	0.0642886	0.314992	0.345453
ENSG00000230747	ENSG00000230747	-1.25489	4.46903e-06	0.219067	0.586431	-0.51694	0.0622876	-1.37188	6.16017e-07
ENSG00000230769	ENSG00000230769	-0.40817	0.461704	-0.168369	0.848594	-0.506336	0.362922	-0.536045	0.341146
ENSG00000230826	ENSG00000230826	1.36686	0.0942788	-0.230678	0.891303	-0.565735	0.605591	0.0679534	0.953691
ENSG00000230882	ENSG00000230882	-1.55872	0.382803	-0.0158759	0.996151	-0.709239	0.725715	-1.63309	0.372494
ENSG00000230896	ENSG00000230896	-0.183096	0.502319	0.241379	0.457125	-0.140824	0.62919	-0.22187	0.423754
ENSG00000230912	ENSG00000230912	-1.20442	0.0064679	0.0690258	0.92448	-0.129061	0.790905	-0.960635	0.0264517
ENSG00000230953	ENSG00000230953	-0.410462	0.0620976	-0.031347	0.937692	-0.304189	0.167874	-0.417829	0.0586297
ENSG00000230979	ENSG00000230979	-0.346002	0.40412	0.519774	0.235718	-0.26694	0.540067	-0.105759	0.820555
ENSG00000231010	ENSG00000231010	1.19788	0.000606804	-0.0774686	0.921436	0.011918	0.984146	0.40307	0.348115
ENSG00000231043	ENSG00000231043	-0.0942387	0.762568	-0.185401	0.651087	-0.0662796	0.845144	0.193653	0.506239
ENSG00000231062	ENSG00000231062	0.186312	0.659246	0.470128	0.320127	0.453956	0.252012	-0.0144683	0.976844
ENSG00000231073	ENSG00000231073	-0.370503	0.474109	-0.0600111	0.946697	-0.282509	0.607464	-0.561203	0.280086
ENSG00000231081	ENSG00000231081	-0.219129	0.832683	0.205541	0.898926	-0.836557	0.411583	0.0852439	0.939834
ENSG00000231102	ENSG00000231102	0.104287	0.888944	0.20532	0.850181	-0.0570529	0.945595	0.00947397	0.990912
ENSG00000231104	ENSG00000231104	0.216084	0.651722	-0.307528	0.652957	-0.22637	0.667719	-0.368382	0.464887
ENSG00000231125	ENSG00000231125	-0.1866	0.573659	0.00473426	0.994373	-0.144503	0.682713	-0.152667	0.661236
ENSG00000231128	ENSG00000231128	0.145172	0.743653	0.363953	0.489777	0.213651	0.640187	0.239411	0.583374
ENSG00000231181	ENSG00000231181	0.349469	0.510845	0.0834697	0.929626	0.459365	0.382481	0.151077	0.804538
ENSG00000231305	ENSG00000231305	-0.448152	0.160175	0.0385357	0.945613	-0.318292	0.326979	-0.523466	0.102179
ENSG00000231329	ENSG00000231329	0.312806	0.14943	-0.611286	0.00850235	-0.27642	0.241132	-0.358752	0.117614
ENSG00000231369	ENSG00000231369	-0.0859221	0.873071	-0.0950093	0.909238	-0.625987	0.196398	-0.607952	0.227079
ENSG00000231393	ENSG00000231393	0.144315	0.756991	0.059952	0.937929	0.0740931	0.887585	0.352303	0.41551
ENSG00000231412	ENSG00000231412	-0.412684	0.709556	0.742615	0.581354	0.356239	0.758191	-0.143078	0.906795
ENSG00000231443	ENSG00000231443	-0.144308	0.774711	0.0596423	0.942152	-0.305684	0.5401	-0.441994	0.364219
ENSG00000231466	ENSG00000231466	-0.39893	0.319181	-0.122969	0.85011	-0.716038	0.0602046	-0.819962	0.0398683
ENSG00000231563	ENSG00000231563	0.153934	0.697728	-0.210551	0.714714	-0.410508	0.291389	-0.189149	0.653458
ENSG00000231615	ENSG00000231615	0.821975	0.400134	0.785019	0.561828	0.234585	0.849771	-0.15571	0.901974
ENSG00000231616	ENSG00000231616	-0.16723	0.74416	-0.00969015	0.992013	-0.149138	0.790359	-0.398022	0.425664
ENSG00000231628	ENSG00000231628	-0.273018	0.283172	-0.177486	0.619777	-0.461685	0.0539375	-0.331934	0.193175
ENSG00000231703	ENSG00000231703	1.10091	0.000323328	0.444646	0.296028	0.427501	0.232885	0.710018	0.0291171
ENSG00000231731	ENSG00000231731	0.259	0.114921	-0.0113734	0.972623	-0.0120852	0.957535	0.172019	0.32945
ENSG00000231760	ENSG00000231760	0.779639	0.0267782	0.450539	0.335922	0.499885	0.18705	0.598286	0.107198
ENSG00000231769	ENSG00000231769	-1.16683	0.000772442	-0.196455	0.691716	-0.804525	0.0109459	-1.23697	0.000394941
ENSG00000231794	ENSG00000231794	0.470459	0.222867	-0.11911	0.867807	0.020897	0.968884	0.455455	0.248227
ENSG00000231827	ENSG00000231827	0.196733	0.694708	-0.180151	0.822117	-0.204775	0.712895	-0.545901	0.275364
ENSG00000231856	ENSG00000231856	-0.199548	0.416768	-0.0721802	0.861267	-0.434697	0.0583216	-0.39585	0.0957172
ENSG00000231964	ENSG00000231964	-0.823957	0.00908893	-0.350799	0.396723	-0.780968	0.0113885	-0.630093	0.0479213
ENSG00000231965	ENSG00000231965	0.957901	0.110198	-0.0372735	0.976762	0.152498	0.851778	0.206197	0.788415
ENSG00000232027	ENSG00000232027	1.65592	0.00368066	0.882834	0.251961	1.10791	0.0720633	0.994107	0.12009
ENSG00000232043	ENSG00000232043	1.32073	3.15229e-11	0.518475	0.033261	0.680905	0.00136811	0.891946	1.80542e-05
ENSG00000232063	ENSG00000232063	-0.410766	0.514162	-0.0820418	0.938686	0.111031	0.875878	0.029595	0.967198
ENSG00000232176	ENSG00000232176	-0.336205	0.585794	0.500868	0.499972	-0.255953	0.704031	-0.522189	0.400316
ENSG00000232208	ENSG00000232208	-0.243145	0.113819	0.203577	0.269245	0.114658	0.500992	0.0395082	0.830518
ENSG00000232218	ENSG00000232218	0.986103	0.086049	0.293078	0.772027	0.516783	0.43658	0.421862	0.534526
ENSG00000232295	ENSG00000232295	-0.460544	0.420355	-0.686366	0.305167	-0.437207	0.453201	0.0666714	0.918243
ENSG00000232342	ENSG00000232342	-0.656063	0.295822	-0.78719	0.289636	-0.513734	0.428313	-0.851766	0.180789
ENSG00000232344	ENSG00000232344	-0.707827	0.0248086	0.144925	0.767962	-0.367713	0.255017	-0.436209	0.175872
ENSG00000232346	ENSG00000232346	-0.559419	0.198689	0.184674	0.780004	-0.117148	0.8194	-0.5512	0.211611
ENSG00000232411	ENSG00000232411	0.0414064	0.94162	-0.119389	0.889139	-0.177337	0.757939	-0.358001	0.504663
ENSG00000232450	ENSG00000232450	-0.316948	0.573627	-0.146898	0.87178	-0.490117	0.380978	-0.546417	0.33293
ENSG00000232454	ENSG00000232454	0.390719	0.537558	0.146563	0.893927	-0.0757983	0.923456	-0.424925	0.555754
ENSG00000232470	ENSG00000232470	-0.180452	0.256826	0.652442	6.39958e-07	0.143638	0.370071	-0.288969	0.0630992
ENSG00000232518	ENSG00000232518	1.68247	8.2893e-05	0.0157947	0.988198	0.263445	0.662054	0.580284	0.267154
ENSG00000232528	ENSG00000232528	-0.118984	0.844593	0.478792	0.466096	0.829794	0.0777476	0.329945	0.549476
ENSG00000232545	ENSG00000232545	-0.457117	0.0385301	-0.23683	0.416712	-0.729261	0.000532158	-0.796246	0.000289741
ENSG00000232546	ENSG00000232546	-0.0154999	0.969814	-0.198804	0.705398	-0.205488	0.592955	-0.108122	0.787682
ENSG00000232557	ENSG00000232557	0.0641849	0.93695	-0.0549278	0.966969	0.0920465	0.915082	-0.156566	0.85126
ENSG00000232578	ENSG00000232578	-0.321386	0.73422	-0.464187	0.731394	-1.06046	0.251114	-0.578929	0.545625
ENSG00000232611	ENSG00000232611	-0.0995133	0.731996	0.0977717	0.827495	-0.148178	0.626528	-0.218673	0.435997
ENSG00000232615	ENSG00000232615	-1.00927	0.0204851	-0.0297676	0.968991	-0.502454	0.238624	-0.628823	0.146467
ENSG00000232640	ENSG00000232640	-0.549622	0.126161	0.254941	0.587155	-0.562291	0.104052	-0.759871	0.0364409
ENSG00000232663	ENSG00000232663	0.453905	0.397059	0.69242	0.259655	0.126259	0.849771	-0.179313	0.781301
ENSG00000232680	ENSG00000232680	5.93216	4.02799e-08	3.50121	0.00593906	4.98944	8.04102e-06	6.22356	7.86463e-09
ENSG00000232682	ENSG00000232682	0.687893	0.00803875	0.266309	0.486135	0.303914	0.306836	0.523181	0.0539699
ENSG00000232710	ENSG00000232710	-1.1497	0.00806275	-0.0408603	0.956994	-0.551985	0.187057	-0.938436	0.0284527
ENSG00000232748	ENSG00000232748	0.00675196	0.988606	0.0654563	0.929658	0.116544	0.814005	-0.308956	0.486036
ENSG00000232754	ENSG00000232754	-0.126608	0.801551	-0.25834	0.704931	-0.706134	0.120557	-0.312356	0.530118
ENSG00000232774	ENSG00000232774	-1.04967	1.07869e-05	-0.705735	0.00315946	-0.630274	0.00514251	-1.31768	7.48759e-08
ENSG00000232807	ENSG00000232807	0.701451	0.000248991	0.556697	0.00808548	0.580558	0.00279266	0.713203	0.00019402
ENSG00000232811	ENSG00000232811	0.144334	0.641816	0.449534	0.148044	-0.13914	0.681563	-0.0414379	0.909073
ENSG00000232855	ENSG00000232855	1.99734	3.3787e-24	-0.124925	0.758946	1.17846	9.12213e-09	1.95167	4.66563e-23
ENSG00000232884	ENSG00000232884	2.94316	0.00104231	0.356991	0.858747	0.911454	0.440498	2.16729	0.0233876
ENSG00000232891	ENSG00000232891	0.29932	0.808766	0.34845	0.857249	0.613815	0.624928	-0.862605	0.503295
ENSG00000232909	ENSG00000232909	-0.358126	0.374342	0.0159604	0.982821	-0.530102	0.174715	-0.254095	0.549476
ENSG00000232926	ENSG00000232926	-0.591279	0.0267371	-0.112361	0.799005	-0.586994	0.023028	-0.62557	0.0193856
ENSG00000232934	ENSG00000232934	0.425703	0.0129388	0.371904	0.0532782	0.316024	0.0753833	0.460337	0.00680645
ENSG00000232949	ENSG00000232949	3.8608	1.81721e-05	3.88701	3.83676e-05	4.0634	6.56206e-06	3.65578	6.00918e-05
ENSG00000232978	ENSG00000232978	-0.0522072	0.947867	-1.29569	0.118929	-0.520209	0.495812	-0.521176	0.495249
ENSG00000233029	ENSG00000233029	-0.807977	0.210607	-1.83339	0.00792739	-2.00764	0.00196053	-0.538736	0.423661
ENSG00000233030	ENSG00000233030	-0.724464	0.215563	-1.53351	0.0141941	-1.37069	0.0166196	-0.848244	0.151954
ENSG00000233170	ENSG00000233170	-0.659708	0.192774	0.110003	0.899014	-0.0722818	0.90653	-0.0286618	0.962339
ENSG00000233178	ENSG00000233178	0.34238	0.452935	0.343724	0.576598	0.30014	0.532979	0.597918	0.161199
ENSG00000233214	ENSG00000233214	4.61454	6.91456e-08	1.29697	0.353074	3.21558	0.000429886	4.72358	3.32066e-08
ENSG00000233223	ENSG00000233223	-0.321211	0.018755	-0.0493096	0.837133	-0.16817	0.24375	-0.530395	8.322e-05
ENSG00000233230	ENSG00000233230	-0.341293	0.0079235	-0.298775	0.0290838	-0.337645	0.00620564	0.0936942	0.509058
ENSG00000233235	ENSG00000233235	1.17006	0.113117	1.27105	0.133111	1.43864	0.0454914	1.64674	0.0182865
ENSG00000233250	ENSG00000233250	0.139902	0.824725	0.336646	0.678538	-0.11343	0.870674	0.0964246	0.88789
ENSG00000233264	ENSG00000233264	0.575596	0.0784008	0.148292	0.797429	0.107864	0.801946	-0.0620773	0.888339
ENSG00000233268	ENSG00000233268	0.611043	0.195369	0.146838	0.86711	0.0486904	0.940161	-0.25309	0.657079
ENSG00000233293	ENSG00000233293	0.0316891	0.962446	0.0350478	0.973966	-0.503112	0.41588	-1.46819	0.0258295
ENSG00000233330	ENSG00000233330	-0.856658	0.133964	0.063359	0.947803	-0.41526	0.479649	-0.449164	0.443218
ENSG00000233340	ENSG00000233340	1.80024	0.0202481	0.785338	0.505719	0.856879	0.350306	0.847791	0.343035
ENSG00000233406	ENSG00000233406	1.15364	0.0186618	0.296828	0.734772	-0.117094	0.870351	-0.212187	0.755754
ENSG00000233411	ENSG00000233411	0.146752	0.550858	-0.0868594	0.830728	-0.128879	0.637678	-0.28671	0.24107
ENSG00000233461	ENSG00000233461	-0.00263129	0.995036	-0.11919	0.834545	-0.451189	0.192094	-0.227324	0.546025
ENSG00000233478	ENSG00000233478	1.20538	0.000354092	-0.199867	0.755636	0.154772	0.740952	0.316476	0.438155
ENSG00000233538	ENSG00000233538	0.055715	0.898249	-0.096708	0.884845	0.0335489	0.944156	0.0290565	0.951152
ENSG00000233586	ENSG00000233586	-0.597151	0.209796	0.238412	0.721709	-0.207742	0.688015	-0.848045	0.0782704
ENSG00000233665	ENSG00000233665	-0.209237	0.512845	-0.0705627	0.893504	0.318895	0.271751	0.370984	0.191711
ENSG00000233668	ENSG00000233668	0.259725	0.670562	-0.0905853	0.932113	-0.0859412	0.906701	-0.512267	0.423966
ENSG00000233757	ENSG00000233757	0.0512941	0.874123	0.0843672	0.862893	0.00376594	0.992683	-0.14443	0.651752
ENSG00000233783	ENSG00000233783	0.0561738	0.943069	-0.974242	0.255873	-0.5177	0.493531	-1.45596	0.0628001
ENSG00000233785	ENSG00000233785	3.68089	1.17701e-10	1.33172	0.0922514	2.88501	1.11998e-06	3.38253	5.3836e-09
ENSG00000233799	ENSG00000233799	-0.0692551	0.863799	-0.103074	0.868338	-0.279937	0.468616	-0.307489	0.41559
ENSG00000233836	ENSG00000233836	-0.773965	0.00666149	-0.253552	0.524239	-0.363392	0.222148	-0.556089	0.0534543
ENSG00000233845	ENSG00000233845	0.109208	0.844456	0.13348	0.875623	-0.0324307	0.960059	-1.40697	0.0128673
ENSG00000233850	ENSG00000233850	-0.674974	0.000142267	0.127238	0.625775	-0.330603	0.0602046	-0.819066	4.64156e-06
ENSG00000233877	ENSG00000233877	1.26763	0.0350525	0.0842771	0.94768	0.172137	0.839618	0.245259	0.755754
ENSG00000233902	ENSG00000233902	1.10221	0.00437177	0.160908	0.833586	0.344934	0.473072	0.577775	0.186934
ENSG00000233912	ENSG00000233912	0.862	0.138518	-0.303629	0.774683	0.169529	0.827272	0.159493	0.833691
ENSG00000233953	ENSG00000233953	0.509437	0.423008	0.0163531	0.990028	-0.313377	0.681315	-0.238174	0.754156
ENSG00000233967	ENSG00000233967	-0.256769	0.563941	0.148542	0.827963	-0.15812	0.746897	-0.413022	0.352485
ENSG00000233974	ENSG00000233974	-0.0980792	0.805345	0.0913627	0.88291	-0.38144	0.304639	-0.445734	0.224692
ENSG00000234073	ENSG00000234073	1.47845	3.65518e-05	0.313698	0.618993	0.872308	0.0242063	1.56584	1.02546e-05
ENSG00000234084	ENSG00000234084	-0.621344	0.205917	0.709259	0.147254	-0.196609	0.719697	-0.396515	0.436695
ENSG00000234134	ENSG00000234134	-0.615595	0.257899	0.525119	0.374587	-0.564624	0.292881	-0.898986	0.105862
ENSG00000234136	ENSG00000234136	0.853118	0.0929767	0.626969	0.344782	0.262015	0.68167	0.346424	0.563009
ENSG00000234160	ENSG00000234160	-0.324884	0.113254	0.0133632	0.973336	0.0448337	0.862102	-0.190258	0.383862
ENSG00000234174	ENSG00000234174	0.00378411	0.995295	-0.0535767	0.955091	-0.172262	0.780362	-0.566575	0.317413
ENSG00000234175	ENSG00000234175	0.893866	0.00336425	0.517869	0.178779	0.812468	0.00769091	0.892364	0.00348841
ENSG00000234185	ENSG00000234185	0.555427	0.344114	0.440997	0.598261	-0.270201	0.708027	0.46251	0.455204
ENSG00000234200	ENSG00000234200	0.840879	0.871297	-0.154898	0.986878	0.0437278	0.994653	-0.288611	0.959309
ENSG00000234203	ENSG00000234203	0.571556	0.412914	0.0876667	0.947107	0.00272313	0.99787	-0.50061	0.536484
ENSG00000234261	ENSG00000234261	-0.933599	0.171537	-0.0783523	0.947202	-0.285439	0.703002	-0.185165	0.805349
ENSG00000234268	ENSG00000234268	0.125115	0.828468	0.147449	0.866163	-0.528455	0.342517	0.236105	0.674054
ENSG00000234287	ENSG00000234287	-0.662034	7.58031e-05	0.0090661	0.977467	-0.38627	0.0154046	-0.668558	6.20512e-05
ENSG00000234337	ENSG00000234337	-0.101034	0.872025	-0.604897	0.394267	-0.081231	0.904234	0.0606452	0.92812
ENSG00000234338	ENSG00000234338	-0.78579	5.06559e-06	-0.0975604	0.726376	-0.343618	0.0439294	-0.717924	2.77854e-05
ENSG00000234353	ENSG00000234353	-0.830613	5.57168e-05	0.0979483	0.772542	-0.270857	0.210782	-0.524491	0.0109546
ENSG00000234361	ENSG00000234361	2.12797	0.0305316	1.17511	0.404693	1.49484	0.168319	1.05808	0.360465
ENSG00000234389	ENSG00000234389	0.699756	3.41762e-06	-0.220842	0.31021	-0.0172308	0.940161	0.729071	1.26661e-06
ENSG00000234424	ENSG00000234424	-0.241842	0.775364	-0.266612	0.837226	0.197603	0.829354	-0.293614	0.737585
ENSG00000234425	ENSG00000234425	-0.473159	0.416768	-0.771596	0.253462	-0.628183	0.278732	-0.920784	0.117943
ENSG00000234428	ENSG00000234428	0.484399	0.415989	-0.12306	0.911822	-0.23271	0.748916	0.244248	0.716165
ENSG00000234484	ENSG00000234484	-0.520724	0.200424	0.229058	0.70002	-0.208551	0.647638	-0.213074	0.630342
ENSG00000234500	ENSG00000234500	-0.272906	0.217202	-0.175114	0.570927	-0.402528	0.0580829	-0.30514	0.170011
ENSG00000234589	ENSG00000234589	-0.645065	0.287477	0.206715	0.827089	-0.420226	0.509147	-0.821128	0.181645
ENSG00000234622	ENSG00000234622	-0.118294	0.801901	-0.145026	0.837255	-0.0789959	0.878665	-0.232378	0.621411
ENSG00000234630	ENSG00000234630	-0.558862	0.0170394	-0.366422	0.195252	-0.422791	0.0757333	-0.787761	0.000717599
ENSG00000234648	ENSG00000234648	-1.22033	3.22412e-07	0.0522525	0.912679	-0.581558	0.0177553	-1.11161	3.08829e-06
ENSG00000234718	ENSG00000234718	1.36185	0.0696442	-0.231923	0.884014	0.235815	0.822663	0.207045	0.840858
ENSG00000234742	ENSG00000234742	-0.209254	0.583039	0.0504849	0.937039	-0.502109	0.16272	-0.142022	0.727431
ENSG00000234750	ENSG00000234750	-0.313107	0.109707	-0.367259	0.0902817	-0.314485	0.107953	-0.339827	0.0836944
ENSG00000234751	ENSG00000234751	0.609683	0.15338	-0.537346	0.375552	0.403496	0.385919	0.538163	0.223745
ENSG00000234773	ENSG00000234773	-0.433141	0.0185244	-0.348882	0.0822005	-0.565796	0.00103022	-0.469931	0.0106031
ENSG00000234784	ENSG00000234784	2.42342	0.0284697	1.04694	0.553409	0.858388	0.54499	1.12245	0.394308
ENSG00000234789	ENSG00000234789	0.0966194	0.826432	0.0637133	0.928967	0.0525998	0.914469	0.325278	0.416726
ENSG00000234936	ENSG00000234936	-0.742132	0.0155278	0.255706	0.52712	-0.37624	0.229572	-0.671177	0.0288839
ENSG00000234937	ENSG00000234937	1.51366	0.00957361	0.118155	0.926461	0.414406	0.583916	0.183355	0.823046
ENSG00000234961	ENSG00000234961	0.273004	0.530782	-0.120937	0.87248	0.488982	0.236303	0.19938	0.670496
ENSG00000235007	ENSG00000235007	-5.32375	1.16999e-05	-1.86001	0.0118195	-2.5526	0.000378093	-3.39581	0.000158404
ENSG00000235018	ENSG00000235018	0.240857	0.796178	0.186367	0.903679	-0.181344	0.866382	-0.939943	0.322398
ENSG00000235027	ENSG00000235027	0.503914	0.00351332	-0.53605	0.00590389	-0.103717	0.644187	0.468407	0.00732714
ENSG00000235036	ENSG00000235036	-0.0489899	0.92653	-0.210788	0.770171	-0.115691	0.833249	-0.212513	0.680664
ENSG00000235066	ENSG00000235066	1.22244	0.0496921	-0.209604	0.869114	-0.177236	0.842629	0.309933	0.692119
ENSG00000235078	ENSG00000235078	-1.05945	0.0349571	-0.0376115	0.967711	-0.475629	0.367271	-0.942088	0.0614122
ENSG00000235081	ENSG00000235081	1.35265	0.0135154	0.00708955	0.995737	0.758832	0.219707	1.15186	0.0425234
ENSG00000235088	ENSG00000235088	1.60386	0.103514	-0.199795	0.924267	0.107956	0.940254	-0.493463	0.711305
ENSG00000235111	ENSG00000235111	-0.00258153	0.990149	0.08529	0.7621	-0.187897	0.311325	-0.395036	0.0246623
ENSG00000235119	ENSG00000235119	0.355908	0.176181	-0.201207	0.61872	0.0804755	0.808557	0.0492643	0.884435
ENSG00000235128	ENSG00000235128	0.246131	0.624875	0.169556	0.832028	-0.216941	0.700933	-0.513215	0.333045
ENSG00000235138	ENSG00000235138	0.157267	0.653634	-0.133499	0.808729	-0.155087	0.688457	-0.0542939	0.893764
ENSG00000235151	ENSG00000235151	3.73596	2.52204e-07	1.09824	0.34973	2.19467	0.0063616	3.59271	8.77487e-07
ENSG00000235192	ENSG00000235192	-0.262548	0.39062	-0.444554	0.188365	-0.152075	0.645469	-0.495829	0.0978189
ENSG00000235215	ENSG00000235215	2.17393	0.00375744	0.767134	0.527281	0.939404	0.301428	1.78213	0.0229014
ENSG00000235236	ENSG00000235236	0.138407	0.864714	0.126312	0.923959	0.019648	0.98477	0.091459	0.917284
ENSG00000235237	ENSG00000235237	-1.32863	0.00109683	-0.202738	0.748022	-0.805861	0.0380822	-1.07413	0.00724744
ENSG00000235241	ENSG00000235241	-0.701451	0.0152979	-0.390323	0.249101	-0.432489	0.126266	-0.418155	0.153255
ENSG00000235253	ENSG00000235253	0.797795	0.16145	-0.80716	0.311897	-0.233253	0.754668	-0.0056702	0.994264
ENSG00000235271	ENSG00000235271	-0.548021	0.258406	-0.559019	0.342379	-0.65172	0.173232	-0.726691	0.137191
ENSG00000235308	ENSG00000235308	0.259601	0.670345	0.43235	0.578562	0.052989	0.942533	0.61686	0.265114
ENSG00000235328	ENSG00000235328	-0.514487	0.339306	-0.57059	0.392899	-0.628294	0.244377	-1.04296	0.0539681
ENSG00000235347	ENSG00000235347	2.86185	0.000924808	-0.242368	0.909238	0.93969	0.399778	0.950021	0.389045
ENSG00000235351	ENSG00000235351	-0.971355	7.26947e-06	0.163078	0.596885	-0.153559	0.523873	-0.593385	0.00538288
ENSG00000235381	ENSG00000235381	-0.259234	0.236194	-0.0717576	0.844005	-0.208756	0.357281	-0.511171	0.0163031
ENSG00000235415	ENSG00000235415	-0.719882	0.27468	0.117717	0.914771	-0.528399	0.435405	-1.09422	0.104529
ENSG00000235419	ENSG00000235419	1.66991	5.6649e-10	-0.019644	0.976544	1.29514	2.4947e-06	1.49011	5.22518e-08
ENSG00000235499	ENSG00000235499	-0.468152	0.0578278	-0.400553	0.169345	-0.31708	0.222939	-0.336957	0.187233
ENSG00000235522	ENSG00000235522	1.02534	0.00146149	0.161179	0.791325	0.162731	0.709798	0.52298	0.144112
ENSG00000235586	ENSG00000235586	1.88822	1.40949e-05	0.763082	0.203472	1.13348	0.0163632	1.04532	0.0315721
ENSG00000235605	ENSG00000235605	0.00919895	0.980326	0.39897	0.262251	0.131502	0.71466	-0.00861076	0.983262
ENSG00000235609	ENSG00000235609	-0.41667	0.222366	-0.278324	0.537699	-0.226241	0.528905	-0.121714	0.748599
ENSG00000235659	ENSG00000235659	1.36465	0.106764	2.20717	0.00640459	2.15389	0.00449119	1.7836	0.0258771
ENSG00000235672	ENSG00000235672	0.743012	0.280164	-0.0996762	0.941853	-0.491562	0.559008	-0.220872	0.8022
ENSG00000235681	ENSG00000235681	-0.497995	0.126616	-0.386315	0.332336	-0.160042	0.663214	-0.607637	0.0628626
ENSG00000235772	ENSG00000235772	1.38649	4.40805e-07	0.374049	0.365631	0.697918	0.0203085	1.3442	1.11673e-06
ENSG00000235785	ENSG00000235785	-0.16816	0.613353	-0.485512	0.183363	-0.642539	0.034275	-0.771374	0.0107726
ENSG00000235795	ENSG00000235795	0.172366	0.691727	0.336514	0.528073	0.177187	0.70105	-0.060259	0.904743
ENSG00000235806	ENSG00000235806	-0.483073	0.461997	-0.297728	0.760689	-0.433283	0.521123	-0.704979	0.291366
ENSG00000235820	ENSG00000235820	0.517375	0.435883	-0.0242161	0.985454	0.539172	0.431946	-0.58538	0.455937
ENSG00000235837	ENSG00000235837	0.61723	0.39669	-0.431132	0.71935	-0.0925935	0.922178	-0.711517	0.401337
ENSG00000235852	ENSG00000235852	0.904042	7.1759e-05	0.00778863	0.988623	0.163115	0.584697	0.558689	0.0223466
ENSG00000235859	ENSG00000235859	0.7838	5.25302e-12	0.00607353	0.981881	0.443612	0.000195303	0.827413	2.85312e-13
ENSG00000235869	ENSG00000235869	1.12689	0.0878731	-0.285763	0.826319	-0.193918	0.837262	0.265438	0.755444
ENSG00000235872	ENSG00000235872	-0.706596	0.0766997	-0.291868	0.606074	-0.500679	0.213056	-0.687383	0.0876089
ENSG00000235912	ENSG00000235912	-0.48349	0.395746	-0.174694	0.846005	0.0603238	0.926455	0.0488452	0.940739
ENSG00000235945	ENSG00000235945	1.05234	0.0033979	0.00866105	0.99242	-0.238636	0.629448	-0.275755	0.576798
ENSG00000235978	ENSG00000235978	0.814577	0.0215163	0.991495	0.00678237	0.560752	0.138439	0.425022	0.285981
ENSG00000235994	ENSG00000235994	-2.25225	0.0264364	-0.174629	0.916937	-0.820277	0.420526	-1.3585	0.172319
ENSG00000236003	ENSG00000236003	0.549556	0.35261	-0.327478	0.737686	-0.000804971	0.999232	0.0107991	0.989232
ENSG00000236015	ENSG00000236015	-0.722584	0.0637687	0.0136644	0.985086	-0.0165502	0.973303	-0.0243154	0.958522
ENSG00000236018	ENSG00000236018	0.628945	0.25011	-0.119975	0.909524	-0.259068	0.705151	-0.0147172	0.984283
ENSG00000236031	ENSG00000236031	1.13844	0.154975	0.422814	0.759948	-0.870849	0.377152	-0.34609	0.737706
ENSG00000236140	ENSG00000236140	-0.889696	0.0158434	-0.0688745	0.912319	-0.216206	0.576574	-0.439758	0.234031
ENSG00000236194	ENSG00000236194	0.427809	0.297905	-0.235963	0.726107	-0.295058	0.532464	-0.32853	0.463003
ENSG00000236209	ENSG00000236209	0.65016	0.153203	-0.36788	0.616458	0.00675809	0.992511	0.240564	0.652438
ENSG00000236213	ENSG00000236213	-0.847256	6.96076e-06	-0.444092	0.0285762	-0.441447	0.0169438	-0.682075	0.000270202
ENSG00000236234	ENSG00000236234	0.197837	0.697962	-0.351161	0.618998	-0.174585	0.760194	-0.545932	0.292475
ENSG00000236255	ENSG00000236255	-0.637071	3.87624e-06	-0.167012	0.348485	-0.524326	5.90882e-05	-0.606991	1.0208e-05
ENSG00000236266	ENSG00000236266	-0.291825	0.618368	-0.574471	0.417916	-0.603628	0.291665	-0.982507	0.0893228
ENSG00000236304	ENSG00000236304	1.08632	0.0329518	0.745917	0.256139	0.906334	0.0889923	0.865128	0.105044
ENSG00000236308	ENSG00000236308	0.156075	0.628346	0.0354427	0.949607	0.286125	0.357513	0.353473	0.235172
ENSG00000236327	ENSG00000236327	1.72094	0.0127526	0.187089	0.899248	-0.611512	0.52681	-1.40941	0.172756
ENSG00000236352	ENSG00000236352	-1.88222	0.185112	2.17642	0.0370322	0.283595	0.835007	-1.86831	0.194542
ENSG00000236358	ENSG00000236358	-0.515092	0.474696	-0.580926	0.541463	-0.504527	0.500992	-0.717076	0.329139
ENSG00000236403	ENSG00000236403	-3.49609	0.0271941	-3.34561	0.0520756	-4.27233	0.00910676	-3.07395	0.0485551
ENSG00000236426	ENSG00000236426	1.8551	0.0087776	0.845333	0.41566	0.319052	0.748935	0.882597	0.282329
ENSG00000236439	ENSG00000236439	-0.779185	0.154473	0.129452	0.884052	-0.147887	0.812314	-0.654041	0.236466
ENSG00000236449	ENSG00000236449	0.0842153	0.66354	0.164223	0.487928	0.032985	0.88367	-0.0074732	0.973992
ENSG00000236453	ENSG00000236453	2.26245	0.040016	4.03521	0.000102744	2.91052	0.00570661	2.67498	0.0120947
ENSG00000236478	ENSG00000236478	0.911839	0.168105	-0.249226	0.840201	-0.100808	0.911666	-0.442055	0.582261
ENSG00000236498	ENSG00000236498	0.764753	0.0364474	0.575018	0.197433	0.243263	0.58831	0.660125	0.0806444
ENSG00000236514	ENSG00000236514	-1.22122	0.00218976	-0.134263	0.833054	-0.60262	0.110517	-0.792659	0.0406323
ENSG00000236525	ENSG00000236525	0.711987	0.0033913	-0.24577	0.522724	-0.102298	0.759403	0.410731	0.120555
ENSG00000236540	ENSG00000236540	-0.192836	0.144826	-0.173954	0.284482	-0.198624	0.136981	-0.150668	0.2732
ENSG00000236576	ENSG00000236576	0.499412	0.36515	-0.462565	0.571508	-0.467331	0.456655	0.19958	0.7547
ENSG00000236583	ENSG00000236583	0.958702	0.246246	-0.16388	0.921412	-1.24541	0.224052	0.30038	0.766862
ENSG00000236723	ENSG00000236723	-0.284173	0.514715	0.151559	0.817197	0.0833287	0.865133	-0.460836	0.29077
ENSG00000236732	ENSG00000236732	-1.36786	0.0122883	-0.575211	0.357859	-0.571668	0.267241	-1.25354	0.0209246
ENSG00000236772	ENSG00000236772	-0.509063	0.0625065	-0.385634	0.23771	-0.614264	0.0199378	-0.469114	0.0897532
ENSG00000236779	ENSG00000236779	1.53713	0.0534177	0.544247	0.687566	0.194951	0.86267	0.569308	0.549771
ENSG00000236814	ENSG00000236814	-0.159991	0.761039	-0.261652	0.718532	0.21575	0.675791	0.62812	0.141223
ENSG00000236829	ENSG00000236829	-1.27452	9.85224e-10	-0.121416	0.700737	-0.776594	4.40093e-05	-1.32497	2.54596e-10
ENSG00000236833	ENSG00000236833	-1.03819	0.106423	0.376422	0.656939	-0.340061	0.616399	-1.58154	0.0198043
ENSG00000236867	ENSG00000236867	0.528904	0.464055	-0.721269	0.468443	-0.516283	0.529307	-0.90671	0.245723
ENSG00000236896	ENSG00000236896	0.653141	0.305893	-0.360702	0.736257	-0.235034	0.771601	0.072554	0.930199
ENSG00000236935	ENSG00000236935	-0.000328493	0.999458	0.156512	0.742902	-0.356585	0.267116	-0.254227	0.449579
ENSG00000236936	ENSG00000236936	2.0193	7.66031e-07	-0.238982	0.783597	0.617815	0.221378	1.00258	0.0293631
ENSG00000236942	ENSG00000236942	0.706679	0.0385166	0.0203362	0.977837	0.169655	0.698048	0.440379	0.236984
ENSG00000236948	ENSG00000236948	-3.28139	0.000163558	-0.436614	0.656291	-2.01589	0.00257522	-3.66353	0.000101458
ENSG00000236986	ENSG00000236986	0.40659	0.333392	-0.101856	0.895492	-0.587186	0.189244	-0.330424	0.484661
ENSG00000236990	ENSG00000236990	1.97049	0.000510403	-0.988169	0.312033	1.12775	0.0740077	2.06292	0.000255481
ENSG00000237015	ENSG00000237015	-0.279265	0.460115	-0.149153	0.797591	-0.122153	0.773567	0.146306	0.711479
ENSG00000237094	ENSG00000237094	-0.251451	0.451408	0.218447	0.613714	0.0221025	0.956069	0.214408	0.511953
ENSG00000237126	ENSG00000237126	-0.0798334	0.854229	-0.0695745	0.920064	-0.0863586	0.853563	0.000621924	0.99888
ENSG00000237161	ENSG00000237161	-1.6889	0.0209793	-1.07653	0.182225	-1.15112	0.0965084	-1.08651	0.12603
ENSG00000237188	ENSG00000237188	0.245405	0.241377	-0.0601378	0.874505	0.0279644	0.917556	0.258057	0.22279
ENSG00000237214	ENSG00000237214	-0.3148	0.280535	0.250389	0.482839	-0.284893	0.332341	-0.324837	0.2732
ENSG00000237249	ENSG00000237249	1.31206	0.094889	0.376288	0.791165	0.506594	0.602901	0.724301	0.417658
ENSG00000237280	ENSG00000237280	0.174299	0.769135	-0.0840504	0.932417	0.0100556	0.990125	-0.622743	0.299949
ENSG00000237301	ENSG00000237301	-0.534684	0.0848127	0.26288	0.516093	-0.0995507	0.788518	-0.407707	0.199805
ENSG00000237329	ENSG00000237329	1.24563	0.109696	0.124886	0.937762	0.219557	0.837503	-0.0167906	0.988574
ENSG00000237347	ENSG00000237347	1.43282	0.108193	0.0748744	0.968305	-0.615887	0.601837	-0.657163	0.572851
ENSG00000237356	ENSG00000237356	0.692281	0.116882	-0.0787383	0.929406	0.0762768	0.899831	0.514157	0.275534
ENSG00000237372	ENSG00000237372	0.0536524	0.936545	1.91088	3.88343e-05	1.12485	0.0209484	0.471263	0.41189
ENSG00000237400	ENSG00000237400	-1.15662	0.0579859	-1.19986	0.0692695	-1.25065	0.0337691	-1.76584	0.00646436
ENSG00000237429	ENSG00000237429	-2.03039	9.47686e-06	-1.05448	0.0187651	-1.20595	0.00333788	-2.39194	7.17697e-07
ENSG00000237471	ENSG00000237471	-0.610542	0.341695	-0.468338	0.597873	-0.3185	0.650526	-0.688637	0.291366
ENSG00000237493	ENSG00000237493	0.131539	0.732629	0.321561	0.470505	0.412958	0.224793	0.309124	0.387206
ENSG00000237531	ENSG00000237531	0.0405282	0.965361	0.0973379	0.946697	-0.184417	0.850354	-0.272296	0.765398
ENSG00000237550	ENSG00000237550	-0.570813	4.16105e-12	0.14578	0.15942	-0.383922	2.85585e-06	-0.656524	1.36074e-15
ENSG00000237586	ENSG00000237586	0.00897693	0.98785	0.0128546	0.989845	-0.25988	0.654591	-0.374965	0.505444
ENSG00000237593	ENSG00000237593	1.83315	2.58509e-05	0.16775	0.857004	0.819687	0.101038	0.940149	0.0525272
ENSG00000237596	ENSG00000237596	0.393872	0.590003	0.251979	0.832745	-0.297424	0.727688	-1.09881	0.164499
ENSG00000237604	ENSG00000237604	-0.542824	0.469174	-0.320738	0.783584	-1.02323	0.170003	-0.516752	0.505732
ENSG00000237669	ENSG00000237669	-0.333039	0.0566801	0.166113	0.462167	-0.263814	0.130896	-0.404479	0.0198469
ENSG00000237705	ENSG00000237705	-0.0227656	0.957639	-0.395906	0.397083	-0.556666	0.127817	-0.36239	0.343005
ENSG00000237718	ENSG00000237718	0.136925	0.597955	0.317278	0.259472	0.24603	0.322244	0.168662	0.521166
ENSG00000237719	ENSG00000237719	-0.055129	0.874661	0.153521	0.742025	-0.224897	0.497313	-0.197858	0.555754
ENSG00000237773	ENSG00000237773	-0.83094	0.0804303	0.017842	0.983553	-0.487738	0.303855	-0.883449	0.0651308
ENSG00000237788	ENSG00000237788	1.09897	0.00585818	0.461913	0.425861	0.397992	0.409235	0.239663	0.638664
ENSG00000237798	ENSG00000237798	1.01589	0.000160064	0.341099	0.385257	0.277968	0.403933	0.81252	0.00355833
ENSG00000237846	ENSG00000237846	-0.061106	0.892972	-0.0424245	0.953591	-0.0866306	0.856648	-0.0182705	0.970614
ENSG00000237851	ENSG00000237851	1.78193	0.041164	1.02371	0.406923	0.47524	0.683358	0.735345	0.485401
ENSG00000237899	ENSG00000237899	-0.74327	0.232751	-0.316176	0.725111	0.209023	0.748336	0.168529	0.795058
ENSG00000237926	ENSG00000237926	-1.30964	0.0180902	-0.184513	0.83616	-0.537198	0.335869	-0.748747	0.171529
ENSG00000237927	ENSG00000237927	1.28765	0.00570355	1.22764	0.015386	1.50131	0.000878753	1.58542	0.000428825
ENSG00000237938	ENSG00000237938	0.644098	5.45765e-05	0.0958682	0.742025	0.317245	0.0669847	0.600538	0.00019378
ENSG00000237971	ENSG00000237971	0.719815	0.331191	0.820261	0.366113	0.862605	0.243063	0.547674	0.491515
ENSG00000238015	ENSG00000238015	4.67546	2.00135e-20	0.248592	0.843157	3.94292	1.85872e-14	4.20767	1.72083e-16
ENSG00000238035	ENSG00000238035	-0.568521	0.0558762	-0.461785	0.180851	-0.596373	0.0392115	-0.31674	0.309605
ENSG00000238039	ENSG00000238039	-0.631073	0.0232575	0.0304629	0.953307	-0.305744	0.290549	-0.264485	0.37059
ENSG00000238061	ENSG00000238061	-0.119549	0.888176	0.0396499	0.977521	-0.405024	0.63725	-0.232885	0.78752
ENSG00000238142	ENSG00000238142	-0.732566	0.000938404	-0.378811	0.140495	-0.333513	0.142621	-0.712726	0.00126663
ENSG00000238186	ENSG00000238186	-0.32573	0.596682	-0.256417	0.773091	0.291256	0.625782	0.330424	0.568869
ENSG00000238260	ENSG00000238260	-1.55575	1.81755e-06	-0.369425	0.352977	-1.24752	3.27891e-05	-1.56108	1.56739e-06
ENSG00000238279	ENSG00000238279	0.10403	0.809266	-0.541	0.252147	-0.33287	0.426686	-0.0465247	0.924257
ENSG00000238390	ENSG00000238390	0.157835	0.808895	0.776804	0.222525	0.564885	0.329392	0.56043	0.329436
ENSG00000238966	ENSG00000238966	0.558389	0.51952	-0.174688	0.912679	0.261776	0.801723	0.618762	0.484057
ENSG00000239005	ENSG00000239005	0.270333	0.640212	-0.151023	0.878217	-0.0827595	0.905769	0.0595575	0.931186
ENSG00000239203	ENSG00000239203	-0.462946	0.396335	-0.559601	0.410531	-0.282482	0.637065	-0.369947	0.515583
ENSG00000239219	ENSG00000239219	0.451735	0.603263	0.668099	0.553765	0.561267	0.532151	-0.497471	0.614168
ENSG00000239246	ENSG00000239246	0.0813644	0.914957	0.265531	0.804047	-0.536899	0.468052	-0.0126703	0.988483
ENSG00000239280	ENSG00000239280	1.09232	0.0385087	0.640861	0.374744	0.12339	0.869063	0.0936328	0.900234
ENSG00000239291	ENSG00000239291	0.701548	0.0599238	0.323538	0.565095	0.365825	0.388578	0.272983	0.534142
ENSG00000239300	ENSG00000239300	-0.211853	0.475788	-0.206983	0.606074	0.0852666	0.796562	0.0913272	0.77551
ENSG00000239407	ENSG00000239407	-0.244831	0.559935	0.102268	0.882368	-0.225014	0.616191	-0.232191	0.595216
ENSG00000239415	ENSG00000239415	-0.0997717	0.647866	-0.0446731	0.901563	0.0302885	0.904138	0.0514737	0.828275
ENSG00000239470	ENSG00000239470	-0.600814	0.179029	0.267064	0.675094	-0.583142	0.191793	-0.556353	0.220917
ENSG00000239480	ENSG00000239480	0.15426	0.749977	0.289292	0.6436	0.150495	0.770048	0.521995	0.214734
ENSG00000239486	ENSG00000239486	0.252934	0.393342	0.0153386	0.978339	0.00931479	0.981889	-0.122295	0.722614
ENSG00000239670	ENSG00000239670	0.0903129	0.878856	0.00622436	0.995349	0.0646734	0.920376	-0.454323	0.430918
ENSG00000239686	ENSG00000239686	1.78351	0.0241098	0.372167	0.808642	0.507242	0.627235	0.699043	0.467826
ENSG00000239763	ENSG00000239763	-0.121006	0.615284	0.212229	0.457512	0.00832541	0.977988	-0.126155	0.61178
ENSG00000239969	ENSG00000239969	-0.243556	0.438221	-0.103733	0.838688	-0.200769	0.546676	-0.32645	0.299116
ENSG00000240143	ENSG00000240143	-0.361123	0.118761	0.0549383	0.893504	-0.105902	0.693656	-0.293789	0.216439
ENSG00000240207	ENSG00000240207	0.492455	0.156476	-0.133214	0.833429	-0.113272	0.802411	-0.31212	0.450612
ENSG00000240219	ENSG00000240219	1.83507	7.0129e-28	0.245758	0.325977	1.18731	5.72995e-12	1.97315	4.21122e-32
ENSG00000240240	ENSG00000240240	0.274703	0.678092	0.634378	0.401548	0.145533	0.848351	-0.55936	0.438155
ENSG00000240291	ENSG00000240291	-0.255463	0.116085	-0.229036	0.240901	-0.235569	0.152893	-0.0310242	0.877003
ENSG00000240376	ENSG00000240376	-0.637669	0.0212789	0.384767	0.192696	-0.317363	0.256569	-0.623587	0.02454
ENSG00000240399	ENSG00000240399	0.167395	0.617529	0.284569	0.484188	0.0900078	0.814283	-0.0485057	0.901939
ENSG00000240401	ENSG00000240401	-0.214954	0.46262	-0.51589	0.0954451	-0.403706	0.151388	-0.344942	0.231613
ENSG00000240527	ENSG00000240527	-0.29607	0.201697	0.0349995	0.932069	0.102366	0.692423	-0.299728	0.201888
ENSG00000240535	ENSG00000240535	-0.435175	0.0502819	-0.201557	0.503923	-0.0659561	0.808709	-0.270482	0.242709
ENSG00000240591	ENSG00000240591	0.505342	0.27573	0.617304	0.253713	0.275495	0.60292	0.400601	0.41589
ENSG00000240634	ENSG00000240634	-0.101411	0.875012	-0.0932409	0.928606	-0.510499	0.403061	-0.0563532	0.936373
ENSG00000240695	ENSG00000240695	0.290373	0.486421	-0.126394	0.861254	-0.0582787	0.910101	0.00590663	0.990942
ENSG00000240710	ENSG00000240710	1.89818	1.0312e-27	-0.0175536	0.966815	1.09458	1.39889e-09	1.98792	2.24199e-30
ENSG00000240729	ENSG00000240729	0.355975	0.704608	-0.205866	0.898926	-0.372552	0.72743	-0.173485	0.872885
ENSG00000240731	ENSG00000240731	-0.212853	0.152247	-0.0370934	0.887631	-0.138311	0.375811	-0.0992362	0.542717
ENSG00000240751	ENSG00000240751	-1.10425	0.0237178	-0.45647	0.440366	-0.902139	0.0464434	-1.31864	0.0086486
ENSG00000240787	ENSG00000240787	2.2745	0.0203395	0.854492	0.596885	0.47052	0.729489	0.794164	0.511953
ENSG00000240808	ENSG00000240808	0.205465	0.755727	0.0590398	0.958027	-0.301761	0.67192	0.434892	0.484433
ENSG00000240861	ENSG00000240861	1.67028	0.0607997	0.547921	0.728076	0.354973	0.77135	0.563892	0.610353
ENSG00000240898	ENSG00000240898	0.473546	0.334976	0.336017	0.640913	0.160554	0.789242	0.41838	0.415058
ENSG00000241042	ENSG00000241042	2.68835	0.0152406	0.701313	0.739752	0.30123	0.862102	1.51133	0.235312
ENSG00000241057	ENSG00000241057	-0.649451	0.0687138	0.264138	0.575284	-0.0731367	0.864322	-0.380225	0.301492
ENSG00000241169	ENSG00000241169	1.26135	0.030053	-0.32751	0.769695	0.073685	0.931251	0.0749743	0.93
ENSG00000241219	ENSG00000241219	0.585088	0.269159	1.08577	0.0337508	0.602899	0.255485	0.348774	0.55705
ENSG00000241489	ENSG00000241489	-0.627683	1.49951e-07	-0.0216944	0.926461	-0.283655	0.0172761	-0.48549	4.65426e-05
ENSG00000241490	ENSG00000241490	-0.616476	0.0066436	-0.020039	0.96322	-0.274044	0.242161	-0.69886	0.00210203
ENSG00000241525	ENSG00000241525	-0.485789	0.203646	-0.394159	0.419503	-0.455799	0.241324	-0.763892	0.0444034
ENSG00000241634	ENSG00000241634	-0.0291179	0.957582	0.382474	0.518855	-0.184467	0.732934	-0.0733976	0.896441
ENSG00000241666	ENSG00000241666	-0.260378	0.214628	-0.192119	0.500225	-0.534853	0.00685775	-0.559774	0.00534267
ENSG00000241678	ENSG00000241678	0.0217536	0.966869	0.400782	0.464999	0.0667768	0.902301	0.211407	0.656068
ENSG00000241679	ENSG00000241679	-1.54673	0.00109039	-0.966438	0.0506659	-1.10128	0.0129404	-1.23616	0.00727844
ENSG00000241782	ENSG00000241782	0.226906	0.635221	0.328559	0.596005	0.177747	0.731803	0.382282	0.404809
ENSG00000241860	ENSG00000241860	-1.26019	0.000672389	-0.309874	0.535997	-0.924258	0.00815278	-0.888338	0.0146624
ENSG00000241886	ENSG00000241886	0.52055	0.0778834	0.492581	0.14815	0.395346	0.201095	0.606408	0.0364101
ENSG00000241889	ENSG00000241889	0.86529	0.0455889	0.543702	0.34284	0.12795	0.830139	1.31468	0.00108881
ENSG00000241954	ENSG00000241954	-0.189231	0.735052	-0.256909	0.744151	0.0156396	0.981717	0.274038	0.603502
ENSG00000241962	ENSG00000241962	0.103558	0.81133	0.247514	0.661212	-0.281367	0.514609	0.0454092	0.925575
ENSG00000242154	ENSG00000242154	0.0712179	0.919027	-0.684797	0.392899	-0.780955	0.228281	-0.514577	0.445843
ENSG00000242198	ENSG00000242198	-0.388812	0.354561	0.069719	0.921695	-0.187639	0.681563	-0.149115	0.74546
ENSG00000242282	ENSG00000242282	0.0517103	0.865897	0.0695591	0.881314	-0.0241644	0.943411	0.441621	0.0727062
ENSG00000242299	ENSG00000242299	-0.359716	0.0201745	0.267728	0.127021	-0.138057	0.429171	-0.282165	0.0748902
ENSG00000242324	ENSG00000242324	-0.779217	0.251867	-1.98363	0.00862079	-1.81545	0.00843834	-0.987792	0.153546
ENSG00000242444	ENSG00000242444	3.78879	1.30959e-14	0.747203	0.366012	2.94746	6.44313e-09	3.08515	1.14502e-09
ENSG00000242553	ENSG00000242553	0.27212	0.382178	-0.113676	0.829954	-0.000246079	0.999629	0.160926	0.637813
ENSG00000242588	ENSG00000242588	0.186158	0.11489	-0.081627	0.664019	0.00711515	0.965997	0.102136	0.429178
ENSG00000242798	ENSG00000242798	-0.317104	0.328231	0.115002	0.821621	-0.114222	0.75525	0.157184	0.641407
ENSG00000242861	ENSG00000242861	-0.471037	4.03678e-08	-0.198354	0.040005	-0.33655	5.54963e-05	-0.630403	2.41328e-13
ENSG00000243004	ENSG00000243004	-0.342369	0.635139	0.0259372	0.983592	-0.0859225	0.916362	0.0501311	0.950919
ENSG00000243107	ENSG00000243107	0.21632	0.534252	0.192975	0.703792	0.0382805	0.92778	0.231847	0.515788
ENSG00000243155	ENSG00000243155	-0.867327	0.00491502	-0.149969	0.753097	-0.312684	0.320246	-0.926264	0.00279818
ENSG00000243176	ENSG00000243176	0.397491	0.283246	0.0954099	0.886741	0.345176	0.372636	0.446209	0.227948
ENSG00000243243	ENSG00000243243	0.0301243	0.957679	0.0314419	0.972536	-0.10389	0.861925	-0.0909288	0.876948
ENSG00000243302	ENSG00000243302	0.104982	0.37389	-0.0185221	0.932417	-0.0588024	0.670698	0.171026	0.132862
ENSG00000243304	ENSG00000243304	-1.74456	0.0867429	-2.49246	0.0285629	-1.14678	0.262505	-2.23706	0.0359831
ENSG00000243423	ENSG00000243423	1.49411	0.00866364	0.56234	0.529119	-0.433267	0.589756	1.13182	0.0606658
ENSG00000243433	ENSG00000243433	-0.465156	0.157619	-0.408233	0.307987	-0.446631	0.17653	-0.202796	0.571323
ENSG00000243445	ENSG00000243445	-1.37256	0.0202845	0.350492	0.637779	-0.251012	0.682173	-1.63854	0.00734401
ENSG00000243517	ENSG00000243517	-0.0864544	0.90016	0.49241	0.521639	0.0797673	0.913138	-0.121467	0.866023
ENSG00000243659	ENSG00000243659	-0.214438	0.697353	-0.140263	0.872482	-0.233839	0.686331	-0.85991	0.11005
ENSG00000243679	ENSG00000243679	0.184121	0.0677806	0.144016	0.262127	0.0572155	0.645957	0.264658	0.00676949
ENSG00000243696	ENSG00000243696	0.528124	0.00030306	-0.100711	0.696137	0.351579	0.0237042	0.616455	2.02385e-05
ENSG00000243829	ENSG00000243829	-0.531256	0.0311283	0.025013	0.957096	-0.508141	0.0345116	-0.573247	0.0201582
ENSG00000243960	ENSG00000243960	0.0795033	0.847947	-0.0497152	0.940521	-0.0414998	0.927176	-0.480222	0.220107
ENSG00000244055	ENSG00000244055	-0.377329	0.0880853	-0.115089	0.74057	-0.304645	0.169851	-0.415255	0.0609484
ENSG00000244063	ENSG00000244063	-0.0216061	0.971581	-0.142386	0.87339	-0.0941102	0.881407	0.0468708	0.941303
ENSG00000244151	ENSG00000244151	0.156194	0.544198	0.0423837	0.926287	-0.0382612	0.903144	-0.125069	0.655529
ENSG00000244313	ENSG00000244313	-0.577351	4.10104e-05	0.0864463	0.714224	-0.308361	0.0329965	-0.601526	1.88732e-05
ENSG00000244327	ENSG00000244327	0.431711	0.223959	0.38894	0.386582	0.0758985	0.867857	0.694961	0.0363656
ENSG00000244346	ENSG00000244346	0.244274	0.743856	0.747449	0.355569	0.151409	0.857841	-0.0298726	0.972904
ENSG00000244398	ENSG00000244398	-0.323426	0.0026707	0.181031	0.169544	-0.0964407	0.448312	-0.287604	0.00824933
ENSG00000244459	ENSG00000244459	-0.854869	3.35237e-06	-0.588999	0.00151561	-0.667998	0.000125268	-1.08806	6.3852e-09
ENSG00000244480	ENSG00000244480	-0.932492	2.35083e-08	-0.277044	0.163097	-0.629337	7.83583e-05	-0.675235	4.26435e-05
ENSG00000244491	ENSG00000244491	1.18551	2.51155e-05	0.00808875	0.991021	0.52889	0.0954318	1.16992	3.38792e-05
ENSG00000244560	ENSG00000244560	-0.991378	3.88447e-21	-0.529136	1.29738e-07	-0.931421	1.93732e-21	-1.06545	5.82599e-24
ENSG00000244620	ENSG00000244620	-0.327716	0.442975	-0.0372745	0.960595	-0.384844	0.371554	-0.00299559	0.99516
ENSG00000244675	ENSG00000244675	-0.0604693	0.922889	1.14223	0.0132615	0.316118	0.566064	-0.501033	0.398426
ENSG00000244676	ENSG00000244676	1.08671	0.0169094	0.467373	0.489344	0.271348	0.646867	0.183102	0.766326
ENSG00000244701	ENSG00000244701	-0.274067	0.018587	0.151958	0.275608	-0.236415	0.0373134	-0.395946	0.000569235
ENSG00000244716	ENSG00000244716	-0.950378	1.84288e-11	0.134409	0.512697	-0.48765	0.000442999	-0.966195	8.38662e-12
ENSG00000244730	ENSG00000244730	1.56096	0.0179502	0.186133	0.894343	0.326771	0.717832	0.363177	0.677916
ENSG00000244733	ENSG00000244733	0.210766	0.586337	-0.0405014	0.954245	0.192143	0.644712	0.0970117	0.82453
ENSG00000244932	ENSG00000244932	-0.238118	0.179418	-0.198246	0.373818	-0.228224	0.203072	-0.297594	0.0915854
ENSG00000245025	ENSG00000245025	0.386402	0.0222562	0.233356	0.277421	0.0914339	0.663538	0.408355	0.0152653
ENSG00000245156	ENSG00000245156	0.114535	0.467231	0.026597	0.924589	-0.0690705	0.699068	0.0760421	0.654952
ENSG00000245667	ENSG00000245667	-0.609211	0.2101	-0.974987	0.0649668	-0.789671	0.0994607	-0.568379	0.251328
ENSG00000245719	ENSG00000245719	-1.53681	0.0705758	-0.957846	0.34286	-1.20466	0.143872	-3.80761	0.000157271
ENSG00000245748	ENSG00000245748	0.0165279	0.968944	-0.0773494	0.903185	-0.437137	0.232884	-0.56727	0.12869
ENSG00000245869	ENSG00000245869	0.204711	0.525747	0.21045	0.638381	0.278067	0.385086	-0.122183	0.737849
ENSG00000246090	ENSG00000246090	-1.06055	0.000393866	-0.14517	0.759948	-0.483615	0.0991258	-1.34011	1.23012e-05
ENSG00000246203	ENSG00000246203	0.546278	0.00854102	0.204822	0.504362	0.259897	0.263992	0.514064	0.014444
ENSG00000246225	ENSG00000246225	-0.243329	0.595488	0.243881	0.695258	-0.271952	0.563964	-0.21723	0.649893
ENSG00000246250	ENSG00000246250	0.317445	0.599063	-0.119953	0.91057	-0.266793	0.699106	-0.190753	0.784727
ENSG00000246308	ENSG00000246308	0.0306816	0.94162	-0.10178	0.872911	0.0666621	0.8814	-0.0141117	0.974879
ENSG00000246465	ENSG00000246465	1.55954	3.97366e-05	-0.697052	0.241919	0.532363	0.24763	1.31434	0.000770643
ENSG00000246477	ENSG00000246477	0.77875	0.00282195	0.245336	0.548409	0.0864812	0.813223	0.408153	0.154142
ENSG00000246575	ENSG00000246575	-0.797167	2.34464e-11	-0.205443	0.161324	-0.576458	5.89066e-07	-0.578705	1.07815e-06
ENSG00000246596	ENSG00000246596	-0.318301	0.0111886	-0.0660305	0.747345	-0.297532	0.0142509	-0.289273	0.0220545
ENSG00000246851	ENSG00000246851	0.418534	0.270195	-0.51462	0.29414	-0.446519	0.284443	-0.341096	0.428863
ENSG00000247011	ENSG00000247011	-1.01304	0.0523802	-0.433456	0.520525	-1.115	0.0246736	-1.4045	0.00989198
ENSG00000247121	ENSG00000247121	0.506078	0.00186237	0.129986	0.62354	0.319156	0.0612795	0.385268	0.0225763
ENSG00000247134	ENSG00000247134	-0.595818	0.305924	-0.0365393	0.972648	-0.422033	0.493324	-0.363133	0.554845
ENSG00000247679	ENSG00000247679	-0.200355	0.172987	-0.180409	0.325426	-0.189177	0.210927	-0.280169	0.0522744
ENSG00000247853	ENSG00000247853	0.2422	0.153354	0.0891012	0.748427	0.183521	0.307456	0.0107461	0.961582
ENSG00000247903	ENSG00000247903	-0.423151	0.00829819	-0.0722326	0.792005	-0.23928	0.152984	-0.333772	0.0404401
ENSG00000247934	ENSG00000247934	0.444409	0.205221	0.0726769	0.912909	0.0621506	0.892637	0.094793	0.827608
ENSG00000247970	ENSG00000247970	-1.13566	0.0146004	0.33249	0.573515	-0.304784	0.526701	-1.01971	0.0269265
ENSG00000248015	ENSG00000248015	-1.41717	1.86862e-05	-0.363967	0.353965	-1.18253	8.62957e-05	-1.43113	1.53442e-05
ENSG00000248126	ENSG00000248126	-1.3958	0.0076995	0.0153558	0.986396	-0.465609	0.346818	-0.341104	0.506239
ENSG00000248196	ENSG00000248196	1.39984	0.00839604	0.437184	0.624963	-0.594141	0.415092	0.859454	0.144205
ENSG00000248268	ENSG00000248268	0.614886	0.275133	-0.0358428	0.975432	0.00722241	0.993548	-0.12187	0.865211
ENSG00000248318	ENSG00000248318	1.37477	0.00480454	-0.383624	0.661719	-0.0293196	0.969386	-0.0361446	0.959849
ENSG00000248356	ENSG00000248356	0.875622	0.103571	0.372558	0.66567	0.775606	0.161454	0.767911	0.169371
ENSG00000248358	ENSG00000248358	-2.06229	0.00224645	-0.759721	0.287171	-1.16681	0.0459558	-1.27577	0.0374706
ENSG00000248367	ENSG00000248367	-1.2029	2.65535e-08	-0.244357	0.375833	-0.626256	0.00211076	-1.16608	6.11056e-08
ENSG00000248375	ENSG00000248375	0.227433	0.701427	-0.00838471	0.994481	0.525545	0.341669	0.524814	0.336532
ENSG00000248401	ENSG00000248401	0.857319	0.0942535	0.195896	0.836722	0.128513	0.853788	-0.169511	0.80663
ENSG00000248416	ENSG00000248416	0.396953	0.482965	-0.270619	0.768835	0.0208048	0.978173	-0.063979	0.928797
ENSG00000248469	ENSG00000248469	-0.905836	0.0138456	-0.934044	0.0161016	-0.834462	0.0204588	-1.44764	0.000110109
ENSG00000248514	ENSG00000248514	-3.08853	2.71234e-07	-0.860105	0.109014	-2.20511	4.90784e-06	-3.25414	1.55183e-07
ENSG00000248544	ENSG00000248544	-0.0205399	0.935304	0.0682343	0.85481	-0.304225	0.161044	-0.325448	0.130547
ENSG00000248559	ENSG00000248559	0.0481489	0.904484	0.170238	0.752143	-0.504838	0.153484	0.120958	0.759473
ENSG00000248564	ENSG00000248564	1.13219	0.0584005	0.398539	0.693582	0.174992	0.833249	-0.126216	0.88293
ENSG00000248571	ENSG00000248571	0.48248	0.400332	-0.29233	0.759564	0.0316249	0.96725	-0.0192129	0.979455
ENSG00000248648	ENSG00000248648	-0.264098	0.624007	0.285519	0.683685	0.245201	0.643757	-0.65475	0.221636
ENSG00000248734	ENSG00000248734	0.31916	0.0709078	0.100065	0.733296	0.0874459	0.687354	0.20723	0.274621
ENSG00000248774	ENSG00000248774	-1.50952	0.0357109	-0.157653	0.891341	-1.27368	0.0581059	-1.80895	0.0150738
ENSG00000248791	ENSG00000248791	-0.712468	0.128099	-0.198048	0.794908	-0.659822	0.164043	-1.04121	0.0269916
ENSG00000248794	ENSG00000248794	-0.220933	0.714964	0.205745	0.810353	-0.0953325	0.885915	-0.363033	0.550988
ENSG00000248863	ENSG00000248863	0.136405	0.687531	-0.0403713	0.944711	0.0179086	0.965484	0.143293	0.682321
ENSG00000248936	ENSG00000248936	-0.323641	0.462297	0.131957	0.845919	-0.0515557	0.919184	-0.229399	0.620817
ENSG00000249019	ENSG00000249019	0.925137	0.123738	-0.308814	0.780189	-0.340884	0.666067	0.269364	0.717898
ENSG00000249068	ENSG00000249068	1.93235	0.0114695	0.0902623	0.959625	0.271224	0.81024	0.855117	0.350102
ENSG00000249077	ENSG00000249077	0.0616779	0.940925	-0.571901	0.58594	-0.147002	0.870351	-0.774226	0.315707
ENSG00000249086	ENSG00000249086	0.402191	0.423542	0.38145	0.574452	0.249652	0.656033	-0.37806	0.516616
ENSG00000249109	ENSG00000249109	-0.930972	0.00568736	-0.713141	0.0494641	-1.17338	0.000289196	-1.36028	8.91856e-05
ENSG00000249180	ENSG00000249180	1.4952	0.0116556	-1.15608	0.21087	0.293405	0.717747	0.146725	0.863281
ENSG00000249207	ENSG00000249207	0.817326	0.0135998	0.219426	0.698771	0.341064	0.376804	0.244776	0.552039
ENSG00000249258	ENSG00000249258	-1.2764	0.0117922	-0.106792	0.90223	-0.736446	0.134096	-0.896936	0.0723372
ENSG00000249318	ENSG00000249318	0.381555	0.417342	-0.343481	0.625897	-0.234721	0.672469	-0.646201	0.195531
ENSG00000249379	ENSG00000249379	-0.0843108	0.902423	-0.0497444	0.964434	-0.226296	0.748753	0.547214	0.346659
ENSG00000249456	ENSG00000249456	-0.0776506	0.707236	0.239618	0.26643	0.178071	0.351756	0.0930943	0.652587
ENSG00000249476	ENSG00000249476	-0.310573	0.101417	-0.0348215	0.921043	-0.2532	0.190812	-0.380865	0.0432501
ENSG00000249492	ENSG00000249492	-0.247934	0.307479	0.247274	0.389632	-0.0720663	0.800027	-0.239657	0.335053
ENSG00000249593	ENSG00000249593	0.414034	0.495931	-0.40159	0.665747	-0.475347	0.485281	-0.504142	0.460876
ENSG00000249602	ENSG00000249602	-0.585045	0.0484608	0.109191	0.820436	-0.225225	0.479187	-0.322069	0.296194
ENSG00000249604	ENSG00000249604	0.061013	0.90016	-0.517283	0.334396	-0.363166	0.429331	-0.199411	0.681396
ENSG00000249626	ENSG00000249626	-0.52468	0.0368506	-0.177406	0.626186	-0.501604	0.0379017	-0.105433	0.712298
ENSG00000249639	ENSG00000249639	-0.783013	0.369711	-2.79171	0.0100041	-1.50329	0.0849123	-0.908025	0.308407
ENSG00000249655	ENSG00000249655	-0.387229	0.476243	0.193712	0.817931	-0.100464	0.874751	-0.0662987	0.916194
ENSG00000249684	ENSG00000249684	-0.852095	1.72579e-05	-0.354981	0.114842	-0.761886	4.8142e-05	-0.678269	0.000560002
ENSG00000249685	ENSG00000249685	0.789167	0.000924281	0.506223	0.0733771	0.548631	0.0272022	0.694857	0.00422944
ENSG00000249690	ENSG00000249690	2.25228	3.21456e-05	-0.561213	0.609338	0.244005	0.769928	0.760814	0.263572
ENSG00000249695	ENSG00000249695	-0.694976	0.294287	-0.406941	0.670372	-1.27991	0.0487252	-0.40967	0.554745
ENSG00000249741	ENSG00000249741	0.61001	0.170702	0.912687	0.0514279	0.811041	0.0596702	1.00382	0.0158719
ENSG00000249806	ENSG00000249806	0.652078	0.00166312	0.177387	0.595524	0.0734307	0.798335	0.453604	0.0385346
ENSG00000249839	ENSG00000249839	0.213307	0.663778	-0.210283	0.78045	-0.537209	0.27709	-0.333466	0.525628
ENSG00000249852	ENSG00000249852	0.425573	0.586395	-0.598184	0.599109	0.404728	0.636623	-0.471649	0.585885
ENSG00000249863	ENSG00000249863	-0.972688	0.00108896	-0.559113	0.0921755	-0.913073	0.00135358	-0.737289	0.0128664
ENSG00000250027	ENSG00000250027	0.0825387	0.903425	0.0847474	0.937698	-0.0688709	0.927121	-0.594178	0.355886
ENSG00000250031	ENSG00000250031	0.343596	0.408288	-0.426421	0.444422	-0.297546	0.522969	0.0306144	0.953746
ENSG00000250075	ENSG00000250075	-1.04196	0.0860526	-0.54146	0.493832	-0.761643	0.209212	-0.99182	0.104602
ENSG00000250081	ENSG00000250081	-0.570084	0.421855	-0.807034	0.353435	-0.683076	0.347417	-0.836562	0.240008
ENSG00000250101	ENSG00000250101	0.113101	0.891229	0.132604	0.919527	-1.16089	0.141155	0.0930643	0.916444
ENSG00000250132	ENSG00000250132	-0.996455	0.00426916	-0.902731	0.0114571	-0.49499	0.151264	-1.45016	6.72255e-05
ENSG00000250138	ENSG00000250138	-1.13501	1.97525e-06	-2.1775	2.26388e-19	-1.16046	1.09138e-06	-1.01029	2.57217e-05
ENSG00000250155	ENSG00000250155	0.294984	0.281587	-0.493079	0.122186	0.211391	0.473072	0.322594	0.241854
ENSG00000250264	ENSG00000250264	1.32618	0.0666297	0.830264	0.404693	1.6065	0.0217984	1.79269	0.00888484
ENSG00000250274	ENSG00000250274	3.62436	9.73166e-10	3.36427	4.66776e-08	3.19299	1.27025e-07	4.16933	8.90783e-13
ENSG00000250318	ENSG00000250318	-0.41215	0.0180062	0.0785292	0.781584	-0.181278	0.328665	-0.135206	0.481441
ENSG00000250321	ENSG00000250321	-0.779935	0.25293	0.293889	0.767946	0.127587	0.870036	-0.740847	0.286883
ENSG00000250397	ENSG00000250397	-0.79289	0.00732715	-0.313148	0.41775	-0.577629	0.0469016	-1.04739	0.000458413
ENSG00000250415	ENSG00000250415	-1.43384	0.00327693	0.108116	0.888428	-0.838432	0.0590767	-1.2822	0.00756607
ENSG00000250461	ENSG00000250461	0.605214	0.16333	0.590826	0.260532	0.394162	0.409898	0.848014	0.0405299
ENSG00000250602	ENSG00000250602	0.0698309	0.914065	-0.158789	0.872307	-0.255834	0.696716	-0.569858	0.356966
ENSG00000250614	ENSG00000250614	0.479596	0.551525	-0.0259485	0.986878	0.112926	0.909725	0.50682	0.541769
ENSG00000250644	ENSG00000250644	0.889891	0.000414846	-0.558516	0.0891787	0.0412944	0.911551	0.970941	0.000101691
ENSG00000250645	ENSG00000250645	0.304155	0.537906	0.326091	0.645936	0.379915	0.463851	0.108538	0.848548
ENSG00000250654	ENSG00000250654	0.0773785	0.778041	0.445829	0.0805653	0.297558	0.222914	0.207332	0.41868
ENSG00000250659	ENSG00000250659	-0.127357	0.78156	-0.341154	0.554408	-0.263448	0.56612	-0.0911099	0.852599
ENSG00000250696	ENSG00000250696	-2.15242	5.91309e-08	-0.824985	0.0384457	-1.67938	2.90354e-06	-2.76895	1.73245e-10
ENSG00000250734	ENSG00000250734	0.2987	0.577782	0.263423	0.741357	0.076685	0.90611	0.221019	0.702123
ENSG00000250751	ENSG00000250751	0.132141	0.73757	0.150142	0.793952	-0.3512	0.363388	-0.207864	0.611908
ENSG00000250764	ENSG00000250764	0.406084	0.364254	0.295024	0.652155	0.0206646	0.972594	0.0600168	0.915121
ENSG00000250771	ENSG00000250771	2.53197	7.77706e-14	3.38628	1.97873e-23	3.3723	9.39275e-24	2.47385	3.40359e-13
ENSG00000250790	ENSG00000250790	-0.784698	0.0512174	-0.180043	0.78045	-0.488075	0.236718	-1.1772	0.0040537
ENSG00000250848	ENSG00000250848	0.24721	0.476243	-0.290522	0.544058	-0.322686	0.379486	-0.439057	0.226282
ENSG00000250850	ENSG00000250850	-0.474967	0.236194	0.0680824	0.921045	0.122765	0.784824	-0.45013	0.267975
ENSG00000250892	ENSG00000250892	-0.654061	0.198087	0.156502	0.842051	-0.493565	0.33206	-0.426663	0.41405
ENSG00000250909	ENSG00000250909	-0.10857	0.788798	0.414219	0.323926	-0.057862	0.897837	-0.17725	0.664666
ENSG00000250948	ENSG00000250948	-0.971109	0.00821939	-0.524713	0.202369	-1.02278	0.00287981	-0.996237	0.00664555
ENSG00000250990	ENSG00000250990	0.60471	0.0934832	0.20056	0.742253	0.331853	0.41617	0.628085	0.0827303
ENSG00000251002	ENSG00000251002	-0.108909	0.551598	-0.00375306	0.991682	-0.0824936	0.675589	-0.150009	0.413659
ENSG00000251023	ENSG00000251023	0.0195547	0.953062	-0.0969901	0.840201	-0.285651	0.338921	-0.391165	0.1799
ENSG00000251034	ENSG00000251034	-0.0641715	0.703118	-0.264919	0.123064	-0.188983	0.231478	-0.232671	0.13004
ENSG00000251131	ENSG00000251131	1.14174	5.9411e-05	0.12466	0.827801	0.839403	0.00446326	1.04225	0.000301487
ENSG00000251139	ENSG00000251139	2.624	6.79842e-08	0.905568	0.189825	1.07582	0.0590589	2.2642	5.57708e-06
ENSG00000251143	ENSG00000251143	-0.196572	0.322748	-0.0322396	0.928967	-0.1894	0.363503	-0.421098	0.0261734
ENSG00000251148	ENSG00000251148	0.255353	0.67013	0.829616	0.158041	0.283287	0.650457	-0.173844	0.799405
ENSG00000251194	ENSG00000251194	0.021844	0.934788	0.162298	0.616239	0.0397106	0.888027	-0.0633764	0.812924
ENSG00000251229	ENSG00000251229	-0.0303915	0.912119	-0.367126	0.178509	-0.272301	0.265244	-0.109954	0.680604
ENSG00000251259	ENSG00000251259	-1.56512	0.0179778	-0.674273	0.37346	-1.07745	0.0746134	-1.33091	0.0389103
ENSG00000251288	ENSG00000251288	-0.298921	0.687594	-1.22428	0.132035	-1.25287	0.0773528	-1.46671	0.0502416
ENSG00000251330	ENSG00000251330	0.69724	0.111615	-0.273056	0.721344	0.245002	0.646941	0.342442	0.494962
ENSG00000251411	ENSG00000251411	0.818947	0.0722636	0.532903	0.378574	0.666432	0.158802	0.893826	0.0474268
ENSG00000251414	ENSG00000251414	-0.235569	0.383181	-0.127869	0.754477	-0.223355	0.416966	-0.185645	0.511001
ENSG00000251417	ENSG00000251417	-1.03372	0.000386999	-0.0678496	0.893754	-0.423103	0.137938	-0.564146	0.0492182
ENSG00000251455	ENSG00000251455	-0.356024	0.569873	-0.032989	0.976544	-0.422644	0.514363	-0.282719	0.668022
ENSG00000251520	ENSG00000251520	0.0959178	0.880522	-0.166924	0.866027	-0.506984	0.409909	-0.449183	0.472634
ENSG00000251584	ENSG00000251584	2.45315	0.000795411	0.0205967	0.992013	2.27518	0.00219773	2.45775	0.000796519
ENSG00000251615	ENSG00000251615	-0.621407	4.19184e-05	-0.0210795	0.942152	-0.358021	0.0151703	-0.371645	0.0149668
ENSG00000251639	ENSG00000251639	0.153502	0.844249	0.2249	0.844005	0.457552	0.527042	0.654913	0.32911
ENSG00000251661	ENSG00000251661	-0.0330679	0.884732	-0.0109653	0.977467	-0.0563558	0.821018	0.00929809	0.970531
ENSG00000251675	ENSG00000251675	-0.490613	0.0226155	-0.25678	0.353074	-0.508733	0.0152224	-0.517942	0.0161743
ENSG00000251682	ENSG00000251682	0.71594	0.444128	-0.764697	0.585598	-0.672444	0.533383	-0.464568	0.666707
ENSG00000251867	ENSG00000251867	-0.918358	0.000595909	-0.200625	0.5952	-0.44227	0.0883282	-0.741457	0.00503004
ENSG00000252690	ENSG00000252690	0.239062	0.649085	0.0202793	0.983294	0.162331	0.781168	0.500211	0.304498
ENSG00000253047	ENSG00000253047	-0.695368	0.103644	-0.131257	0.849227	-0.521627	0.216107	-0.835306	0.0527507
ENSG00000253106	ENSG00000253106	-0.30096	0.0997689	-0.136818	0.609338	-0.39189	0.0259134	-0.397727	0.0278911
ENSG00000253112	ENSG00000253112	2.41127	0.00207717	0.346139	0.832492	-0.522934	0.661968	0.445638	0.678154
ENSG00000253123	ENSG00000253123	1.80771	0.000408532	0.334204	0.729388	1.1285	0.0423159	1.50515	0.0044519
ENSG00000253180	ENSG00000253180	-0.522236	0.408143	-0.156784	0.881381	-1.09511	0.073725	-0.689399	0.282004
ENSG00000253190	ENSG00000253190	4.70848	0.00245885	0.391292	0.914931	1.34529	0.515925	0.280438	0.908535
ENSG00000253200	ENSG00000253200	-0.34613	2.34302e-05	-0.0391719	0.78348	-0.191823	0.0197604	-0.205973	0.014146
ENSG00000253214	ENSG00000253214	2.31847	2.09989e-05	2.63272	1.712e-06	1.88826	0.000790635	1.97711	0.000433552
ENSG00000253330	ENSG00000253330	-0.338585	0.541772	-0.665194	0.299932	-0.228363	0.701324	-0.0233421	0.971148
ENSG00000253347	ENSG00000253347	-0.470764	0.303995	-0.207793	0.769811	-0.423811	0.368815	-0.391912	0.408675
ENSG00000253372	ENSG00000253372	0.920141	0.00293048	-0.0763525	0.907398	0.208588	0.601131	0.431903	0.216826
ENSG00000253392	ENSG00000253392	-0.805089	0.118213	-1.00394	0.0695622	-0.260478	0.63875	-0.298556	0.583373
ENSG00000253399	ENSG00000253399	0.908899	0.127231	-0.509291	0.609566	-0.81842	0.264786	-0.712427	0.35172
ENSG00000253476	ENSG00000253476	-0.930584	0.011654	-0.54852	0.194526	-0.559404	0.121835	-0.957331	0.00961086
ENSG00000253519	ENSG00000253519	1.39264	0.000420442	0.295399	0.67703	0.432213	0.377813	0.814125	0.0611125
ENSG00000253520	ENSG00000253520	-1.12308	0.0243256	-0.670966	0.235222	-0.702317	0.141781	-0.703198	0.153755
ENSG00000253558	ENSG00000253558	0.776363	0.042736	-0.358635	0.562609	0.265619	0.568925	0.293578	0.519942
ENSG00000253607	ENSG00000253607	2.37113	0.000134092	0.914074	0.318397	0.886895	0.248618	1.18622	0.0998827
ENSG00000253636	ENSG00000253636	-0.107407	0.63803	-0.182982	0.52741	-0.306643	0.14655	-0.478707	0.0214259
ENSG00000253667	ENSG00000253667	0.738976	0.200362	0.315033	0.74231	0.167145	0.824768	0.245774	0.720972
ENSG00000253683	ENSG00000253683	-0.163096	0.643544	-0.0102632	0.986881	-0.0908308	0.816133	-0.0138835	0.972806
ENSG00000253720	ENSG00000253720	-0.133374	0.391483	-0.281772	0.084875	-0.349301	0.013721	-0.260131	0.0807108
ENSG00000253754	ENSG00000253754	-0.0183257	0.977483	-0.0518379	0.958571	0.619071	0.221952	0.167852	0.785248
ENSG00000253829	ENSG00000253829	-0.306623	0.500649	0.0330213	0.967316	-0.461516	0.308436	0.0488165	0.926942
ENSG00000253837	ENSG00000253837	-0.829868	0.200874	0.228894	0.813384	0.0238763	0.976226	-0.578141	0.382348
ENSG00000253838	ENSG00000253838	5.72811	2.37757e-19	2.00577	0.010105	4.28768	6.10403e-11	5.95372	8.47059e-21
ENSG00000253854	ENSG00000253854	-0.234721	0.332697	-0.131608	0.71935	-0.0496702	0.864496	-0.252387	0.305188
ENSG00000253865	ENSG00000253865	-0.547348	0.0988817	-0.0872044	0.878217	-0.868111	0.00572845	-0.476977	0.156507
ENSG00000253882	ENSG00000253882	1.41932	3.75331e-25	1.22619	9.60226e-19	1.20913	1.1016e-18	1.50121	3.55488e-28
ENSG00000253891	ENSG00000253891	2.48699	0.00248244	0.264717	0.889884	2.70591	0.000814849	3.08695	9.0107e-05
ENSG00000253939	ENSG00000253939	3.71942	8.31416e-06	1.56289	0.181858	2.10896	0.0241789	4.40522	7.18485e-08
ENSG00000253980	ENSG00000253980	1.10107	0.00292349	0.591816	0.222839	0.361883	0.424376	0.305486	0.499278
ENSG00000254006	ENSG00000254006	-1.5592	0.1012	-1.55699	0.172	-1.54131	0.118998	-1.45864	0.132604
ENSG00000254094	ENSG00000254094	-0.350891	0.622454	-0.0608626	0.959625	-0.282865	0.70908	-0.364182	0.621388
ENSG00000254162	ENSG00000254162	0.959584	0.0175315	0.60915	0.241498	0.625873	0.153476	0.547859	0.220609
ENSG00000254165	ENSG00000254165	0.0870179	0.817338	0.194619	0.70002	-0.312786	0.387197	0.00465213	0.991087
ENSG00000254177	ENSG00000254177	0.994937	0.0733258	0.113978	0.920188	-0.00905764	0.992152	-0.0493326	0.950967
ENSG00000254198	ENSG00000254198	-0.000965543	0.998356	-0.103884	0.863766	-0.0529798	0.902717	-0.0924025	0.824594
ENSG00000254207	ENSG00000254207	0.385385	0.264032	0.182251	0.744124	0.393271	0.265449	-0.0807492	0.852478
ENSG00000254263	ENSG00000254263	0.0729905	0.893846	-0.938202	0.082619	-0.599636	0.231809	0.03514	0.953082
ENSG00000254287	ENSG00000254287	4.88428	3.21753e-22	0.896868	0.262945	3.2426	7.32337e-10	5.16794	8.1651e-25
ENSG00000254317	ENSG00000254317	0.611327	0.157631	0.151998	0.846128	0.148846	0.788488	0.280765	0.572631
ENSG00000254325	ENSG00000254325	1.72045	7.80748e-09	0.174613	0.77246	0.735438	0.0286673	1.61823	7.57808e-08
ENSG00000254332	ENSG00000254332	-0.203374	0.777305	-0.879812	0.276303	-0.364775	0.620038	0.232166	0.744501
ENSG00000254362	ENSG00000254362	-1.20187	0.000589525	-0.0921445	0.881291	-0.938899	0.00464865	-1.20769	0.000559104
ENSG00000254363	ENSG00000254363	-0.172499	0.273647	-0.0973887	0.677742	-0.382954	0.00819468	-0.328056	0.0304516
ENSG00000254397	ENSG00000254397	0.50941	0.412176	-0.0185407	0.988198	-0.314478	0.673533	-0.112076	0.886372
ENSG00000254419	ENSG00000254419	0.419553	0.0228299	0.172251	0.529884	0.189835	0.368776	0.32586	0.0892354
ENSG00000254420	ENSG00000254420	0.650184	0.568409	1.65353	0.139252	0.460609	0.717832	1.36658	0.176338
ENSG00000254428	ENSG00000254428	-0.304792	0.0277961	-0.178811	0.311551	-0.360393	0.00741854	-0.193557	0.182426
ENSG00000254433	ENSG00000254433	-0.0174614	0.970522	-0.14309	0.830728	-0.275731	0.528407	-0.107736	0.819497
ENSG00000254459	ENSG00000254459	-0.208501	0.775279	-0.133024	0.911151	-0.695399	0.324142	-1.79496	0.0173543
ENSG00000254461	ENSG00000254461	0.0369138	0.918107	0.75808	0.00697248	0.503355	0.0723909	0.431565	0.137003
ENSG00000254501	ENSG00000254501	-0.255974	0.603011	0.0174167	0.983763	0.109474	0.838661	0.0406071	0.942135
ENSG00000254503	ENSG00000254503	1.94807	1.6127e-44	0.389946	0.0322324	1.6817	5.94461e-34	1.95528	7.17833e-45
ENSG00000254509	ENSG00000254509	0.145102	0.762279	0.151892	0.834546	-0.612659	0.180499	0.0341387	0.950737
ENSG00000254538	ENSG00000254538	-0.339152	0.555736	-0.501138	0.490488	-0.687335	0.220489	-0.727385	0.203425
ENSG00000254556	ENSG00000254556	0.88342	0.056947	-0.364023	0.636231	-0.404633	0.478153	-0.21399	0.714986
ENSG00000254558	ENSG00000254558	-0.649014	0.512863	-1.81502	0.122239	0.0827983	0.941655	-0.130749	0.905965
ENSG00000254577	ENSG00000254577	0.14519	0.737225	0.287471	0.607818	-0.216898	0.63635	-0.0740471	0.87909
ENSG00000254595	ENSG00000254595	-0.182587	0.363557	-0.100071	0.747345	-0.192197	0.351921	-0.204101	0.315492
ENSG00000254604	ENSG00000254604	0.751284	0.328937	-0.164296	0.912319	-0.169154	0.867784	-0.416781	0.658405
ENSG00000254653	ENSG00000254653	0.980094	0.283717	-0.16075	0.929116	-0.0884954	0.944314	0.164419	0.888389
ENSG00000254676	ENSG00000254676	-0.0600297	0.840012	0.205691	0.553979	-0.160345	0.578309	0.200603	0.455114
ENSG00000254682	ENSG00000254682	-0.805796	4.74523e-09	0.17109	0.344649	-0.36252	0.00844849	-0.682127	6.31376e-07
ENSG00000254691	ENSG00000254691	-0.680055	0.0988817	-0.135091	0.841303	-0.365553	0.391263	-0.427904	0.313448
ENSG00000254694	ENSG00000254694	0.0581944	0.894681	-0.0733902	0.916435	0.14446	0.746298	-0.181971	0.675671
ENSG00000254701	ENSG00000254701	-0.443747	0.10045	-0.0682401	0.885786	-0.455676	0.0840198	-0.555501	0.0393972
ENSG00000254704	ENSG00000254704	3.44362	3.03479e-13	-1.0989	0.233018	1.18039	0.0374324	3.5686	3.44886e-14
ENSG00000254739	ENSG00000254739	0.0501305	0.915548	0.239752	0.691446	0.0415971	0.935462	-0.0909323	0.852909
ENSG00000254756	ENSG00000254756	-0.320172	0.503089	0.341368	0.569042	0.103452	0.848117	0.0821189	0.877742
ENSG00000254760	ENSG00000254760	-1.64427	3.24427e-08	-0.305295	0.416598	-0.937643	0.000578825	-1.58631	7.13938e-08
ENSG00000254777	ENSG00000254777	0.211785	0.460669	0.41125	0.188949	0.124419	0.702621	0.207124	0.484739
ENSG00000254783	ENSG00000254783	-0.00905481	0.975858	-0.217316	0.519362	-0.141416	0.613292	-0.0495186	0.870141
ENSG00000254802	ENSG00000254802	0.256732	0.202195	0.34975	0.106311	0.408443	0.0275953	0.451732	0.0158509
ENSG00000254851	ENSG00000254851	-0.687172	0.360193	0.0234342	0.986396	-0.589952	0.449822	-0.774027	0.310452
ENSG00000254859	ENSG00000254859	0.145335	0.555789	-0.0199223	0.964434	-0.280872	0.251063	0.247925	0.295985
ENSG00000254873	ENSG00000254873	0.330332	0.407021	0.362854	0.473142	0.291854	0.48759	0.179173	0.685783
ENSG00000254877	ENSG00000254877	-2.47088	0.00513441	-0.569723	0.541821	-0.883185	0.208433	-1.67639	0.0282818
ENSG00000254907	ENSG00000254907	0.358073	0.396658	-0.232786	0.73035	-0.294251	0.536588	-0.129339	0.799405
ENSG00000254909	ENSG00000254909	-0.210168	0.412765	-0.0423951	0.925369	-0.0633867	0.834794	0.00995476	0.974417
ENSG00000254910	ENSG00000254910	-0.401014	0.0814555	-0.00534904	0.991342	-0.244732	0.317951	-0.129798	0.614952
ENSG00000254929	ENSG00000254929	-0.573531	0.1893	-0.575625	0.265656	-0.638083	0.138192	-0.550383	0.21441
ENSG00000254936	ENSG00000254936	0.478283	0.125444	-0.0446925	0.942882	0.0869737	0.832008	0.133973	0.722175
ENSG00000254941	ENSG00000254941	-0.583677	0.257578	-0.0908322	0.917865	-0.612278	0.229747	-0.4446	0.402882
ENSG00000254964	ENSG00000254964	-0.606095	0.0843138	0.395091	0.337488	-0.261184	0.49188	-0.1847	0.633048
ENSG00000254974	ENSG00000254974	-1.60612	0.0113481	-0.44338	0.609472	-1.24069	0.0380441	-0.861288	0.162549
ENSG00000255026	ENSG00000255026	-1.47423	2.45891e-27	-0.252375	0.169194	-0.817791	5.09189e-09	-1.3036	1.20612e-21
ENSG00000255031	ENSG00000255031	-0.373898	0.00229802	-0.202498	0.178259	-0.364977	0.00252125	-0.21124	0.100335
ENSG00000255045	ENSG00000255045	-0.514545	0.270773	-0.115511	0.884073	-0.803109	0.0747606	-0.743231	0.113848
ENSG00000255046	ENSG00000255046	0.223619	0.589279	0.0608933	0.932219	0.134017	0.773567	0.184052	0.675858
ENSG00000255050	ENSG00000255050	-1.78412	3.07796e-07	-0.273243	0.518978	-1.42651	2.77659e-06	-1.63633	1.49066e-06
ENSG00000255074	ENSG00000255074	0.404286	0.52524	0.394045	0.661477	0.380151	0.572563	-0.0769316	0.923856
ENSG00000255092	ENSG00000255092	0.71901	0.163722	1.05643	0.0491671	0.549986	0.32081	0.420625	0.465048
ENSG00000255097	ENSG00000255097	1.3728	0.0386229	-0.389076	0.767521	-0.462041	0.622237	0.614841	0.43695
ENSG00000255108	ENSG00000255108	0.0956238	0.820445	0.137053	0.826527	-0.201707	0.64074	-0.268746	0.519017
ENSG00000255122	ENSG00000255122	-0.540099	0.0733084	-0.0981964	0.846166	-0.224993	0.488563	-0.660007	0.0289837
ENSG00000255139	ENSG00000255139	0.265819	0.329963	0.258703	0.456571	-0.0592685	0.862381	-0.0524999	0.877742
ENSG00000255142	ENSG00000255142	-0.877102	0.000139449	-0.127304	0.729461	-0.42813	0.0600229	-0.540526	0.0186892
ENSG00000255158	ENSG00000255158	0.222598	0.66183	0.15986	0.842051	0.0212606	0.973378	0.423698	0.380459
ENSG00000255182	ENSG00000255182	-0.425919	0.00230674	0.0665016	0.773091	-0.281644	0.0422792	-0.126544	0.413053
ENSG00000255197	ENSG00000255197	-1.25368	6.76728e-10	-2.05438	1.35123e-23	-1.17499	6.86175e-09	-1.30622	1.34629e-10
ENSG00000255224	ENSG00000255224	-0.356114	0.321373	-0.123764	0.830728	0.00646343	0.989814	-0.149091	0.7037
ENSG00000255237	ENSG00000255237	-0.77708	0.0547235	0.365453	0.464588	-0.366798	0.384391	-0.435431	0.296143
ENSG00000255240	ENSG00000255240	-1.56941	4.87578e-05	-0.375978	0.45178	-1.58209	1.53888e-05	-1.58776	3.84761e-05
ENSG00000255299	ENSG00000255299	-0.0936873	0.747025	-0.165327	0.671389	0.0327839	0.918886	-0.115504	0.696877
ENSG00000255306	ENSG00000255306	-0.265529	0.599306	-0.0865693	0.917558	-0.406525	0.417781	-0.18496	0.731178
ENSG00000255310	ENSG00000255310	-0.440648	0.000116741	-0.0433614	0.835516	-0.222095	0.0591919	-0.361156	0.00171334
ENSG00000255320	ENSG00000255320	-0.91069	6.8458e-12	-0.354987	0.00904943	-0.549403	8.09858e-06	-0.880344	2.49898e-11
ENSG00000255328	ENSG00000255328	-0.0730627	0.850682	-0.236455	0.633426	-0.09662	0.814072	0.168723	0.646156
ENSG00000255330	ENSG00000255330	2.29368	0.00170622	1.08054	0.298735	1.87088	0.0141837	2.4597	0.000670995
ENSG00000255339	ENSG00000255339	-0.429001	0.139447	-0.04288	0.935826	-0.141161	0.67539	-0.334679	0.264033
ENSG00000255342	ENSG00000255342	2.1816	0.000614285	-0.219272	0.886263	1.87707	0.00403956	2.27363	0.000328113
ENSG00000255389	ENSG00000255389	-0.422544	0.0151756	-0.0455265	0.885196	-0.223872	0.214414	-0.383247	0.0285802
ENSG00000255421	ENSG00000255421	0.600712	0.166194	0.00584683	0.995231	0.131785	0.814594	0.687584	0.109236
ENSG00000255422	ENSG00000255422	-1.01069	0.00533516	-0.72343	0.0718638	-0.556209	0.131205	-1.38538	0.000187101
ENSG00000255439	ENSG00000255439	-0.318528	0.545738	-0.200671	0.800816	-0.21738	0.699069	-0.611077	0.247202
ENSG00000255445	ENSG00000255445	0.823481	0.176311	0.282269	0.787608	0.378928	0.599919	0.184516	0.811129
ENSG00000255449	ENSG00000255449	-0.0935814	0.795253	0.00111996	0.998202	-0.445466	0.173791	-0.252764	0.467265
ENSG00000255455	ENSG00000255455	-0.307197	0.00181391	-0.135859	0.287918	-0.189028	0.0638482	-0.270366	0.00652335
ENSG00000255478	ENSG00000255478	-2.03773	0.0110353	0.389884	0.686791	-0.579004	0.423186	-0.538157	0.458152
ENSG00000255487	ENSG00000255487	0.581222	0.249752	0.134934	0.884863	-0.699717	0.224887	0.140862	0.822694
ENSG00000255495	ENSG00000255495	-0.557557	0.134306	-0.472671	0.297955	-0.428693	0.26475	-1.10114	0.00337516
ENSG00000255508	ENSG00000255508	-0.253816	0.273695	-0.179303	0.576901	-0.323274	0.15546	-0.287459	0.218107
ENSG00000255566	ENSG00000255566	0.147305	0.763385	-0.120771	0.878875	0.0828148	0.879964	0.170872	0.7349
ENSG00000255585	ENSG00000255585	0.018881	0.919852	-0.138612	0.535638	-0.370558	0.0150463	-0.345789	0.0260167
ENSG00000255641	ENSG00000255641	-0.613634	0.197009	-0.269861	0.696137	-0.371062	0.450301	-0.866122	0.073734
ENSG00000255669	ENSG00000255669	-0.324757	0.543606	0.0130403	0.989211	-0.923149	0.0678942	-0.241881	0.667705
ENSG00000255670	ENSG00000255670	-0.170814	0.655168	0.209971	0.686204	-0.393972	0.283268	-0.592865	0.102606
ENSG00000255710	ENSG00000255710	-0.0478169	0.896974	-0.118304	0.824919	-0.127227	0.733352	-0.106602	0.774821
ENSG00000255730	ENSG00000255730	-1.08182	0.0763067	-0.132391	0.893504	-0.525957	0.381478	-0.430503	0.48492
ENSG00000255741	ENSG00000255741	-0.714503	0.173892	-0.00594867	0.995546	-0.470529	0.397413	-0.73059	0.169862
ENSG00000255753	ENSG00000255753	-0.686334	0.217514	0.363848	0.625141	-0.225146	0.717832	-1.23436	0.0320147
ENSG00000255801	ENSG00000255801	1.2424	0.440016	0.108092	0.973163	0.395048	0.846772	2.22083	0.13476
ENSG00000255836	ENSG00000255836	-0.471731	0.329206	-0.799284	0.135512	-0.763952	0.102935	-0.501016	0.308623
ENSG00000255843	ENSG00000255843	2.15414	0.00307717	1.71264	0.0422197	1.75559	0.0207045	1.95227	0.00886914
ENSG00000255858	ENSG00000255858	0.0606265	0.975851	3.34663	0.0117617	1.80697	0.204298	-0.732778	0.703949
ENSG00000255872	ENSG00000255872	-0.219758	0.743458	-0.0469356	0.966949	-0.766993	0.228363	-0.647691	0.325686
ENSG00000255882	ENSG00000255882	2.25483	0.00111031	0.32011	0.827666	0.0460148	0.969176	1.23144	0.11988
ENSG00000255893	ENSG00000255893	-0.433134	0.294108	0.0281985	0.969379	-0.0802274	0.868978	0.261926	0.524799
ENSG00000255921	ENSG00000255921	3.44102	1.43103e-09	1.87521	0.00558771	2.62726	9.1331e-06	3.34435	5.02105e-09
ENSG00000255933	ENSG00000255933	0.417435	0.141891	-0.0102843	0.986283	-0.0503845	0.894507	-0.245074	0.460306
ENSG00000255968	ENSG00000255968	0.752936	0.0455889	0.224644	0.728076	0.0144775	0.980269	0.393832	0.354833
ENSG00000256001	ENSG00000256001	-0.139002	0.927104	2.73297	0.0138913	1.3472	0.262455	-0.525938	0.724902
ENSG00000256006	ENSG00000256006	0.185895	0.687587	0.452182	0.37927	0.277753	0.544968	0.241139	0.604149
ENSG00000256028	ENSG00000256028	-0.514609	0.00837165	0.11712	0.696901	-0.207148	0.321184	-0.190982	0.364925
ENSG00000256116	ENSG00000256116	-0.795382	0.0849183	0.073943	0.928682	-0.559834	0.234599	-0.302148	0.543121
ENSG00000256139	ENSG00000256139	-0.790572	0.0340133	-0.644459	0.114059	-0.690366	0.052605	-1.0146	0.00743288
ENSG00000256176	ENSG00000256176	0.558297	0.277501	-0.0692214	0.94481	0.158832	0.805221	0.559611	0.286
ENSG00000256185	ENSG00000256185	-0.662167	0.0379058	-0.247565	0.575961	-0.515471	0.0976303	-0.580303	0.0704739
ENSG00000256250	ENSG00000256250	-0.698153	0.170417	-0.750075	0.204438	-0.809459	0.107209	-0.811928	0.113738
ENSG00000256299	ENSG00000256299	-0.933285	0.0994789	-0.593621	0.386878	-0.52946	0.350571	-0.130226	0.835509
ENSG00000256312	ENSG00000256312	-0.397838	0.411357	0.188464	0.791325	-0.320825	0.521008	-1.35644	0.00794072
ENSG00000256314	ENSG00000256314	0.167997	0.729222	-0.540656	0.346223	-0.323539	0.517427	-0.203483	0.69295
ENSG00000256361	ENSG00000256361	0.779125	0.110065	0.231339	0.786011	0.137701	0.833249	0.34474	0.542263
ENSG00000256427	ENSG00000256427	-1.08054	0.000441692	-0.528522	0.12317	-1.09379	0.00016956	-1.2227	7.55617e-05
ENSG00000256448	ENSG00000256448	-0.256369	0.523554	-0.342598	0.495488	-0.846434	0.0226238	-0.159183	0.710615
ENSG00000256452	ENSG00000256452	-0.0975791	0.860867	0.296272	0.66159	0.0080741	0.990953	0.209267	0.689466
ENSG00000256482	ENSG00000256482	4.47062	0.00197025	0	1	4.17076	0.00486477	4.73551	0.000947944
ENSG00000256588	ENSG00000256588	1.0794	0.0429072	0.330715	0.72179	0.595443	0.326055	0.645463	0.276566
ENSG00000256591	ENSG00000256591	0.433142	0.00695957	0.341809	0.0605994	0.332904	0.042327	0.43579	0.00670857
ENSG00000256594	ENSG00000256594	-0.189574	0.00825516	-0.0984645	0.298475	-0.198	0.00583923	-0.287477	4.03843e-05
ENSG00000256673	ENSG00000256673	-1.17187	0.000227788	-0.164976	0.730028	-0.657564	0.0261048	-1.10651	0.00046551
ENSG00000256705	ENSG00000256705	0.437684	0.0598051	0.260285	0.411187	0.348259	0.154346	0.238697	0.35172
ENSG00000256712	ENSG00000256712	1.89002	0.00511684	0.846982	0.389105	0.735593	0.373535	1.38376	0.053908
ENSG00000256789	ENSG00000256789	0.176553	0.826698	-1.0879	0.239147	-1.05576	0.178069	-0.383325	0.645279
ENSG00000256875	ENSG00000256875	-1.06476	0.494185	0.63051	0.786011	-0.736703	0.678352	-0.974562	0.554268
ENSG00000256894	ENSG00000256894	-1.25573	0.132976	0.332506	0.783411	0.101775	0.91457	-1.25335	0.136936
ENSG00000256897	ENSG00000256897	0.425947	0.226181	0.26336	0.6159	0.296919	0.445389	0.47694	0.17567
ENSG00000256967	ENSG00000256967	-0.600625	7.23061e-05	-0.258991	0.136807	-0.488713	0.000655638	-0.493736	0.00107614
ENSG00000256973	ENSG00000256973	-0.0758227	0.801602	-0.362866	0.255678	-0.0642837	0.843988	-0.450592	0.100951
ENSG00000256981	ENSG00000256981	0.968288	0.0408809	0.139427	0.882747	0.186492	0.768868	-0.0575148	0.932528
ENSG00000257027	ENSG00000257027	-0.265889	0.0352777	-0.207268	0.184017	-0.411738	0.0008454	-0.565146	2.95882e-06
ENSG00000257086	ENSG00000257086	-0.992452	0.0516436	0.575372	0.302025	-0.0940001	0.875625	-0.689547	0.177168
ENSG00000257169	ENSG00000257169	2.25177	0.000399277	0.137844	0.926646	0.739787	0.359351	1.06213	0.153089
ENSG00000257176	ENSG00000257176	0.298678	0.0581091	0.0374625	0.902066	0.27504	0.0838406	0.320557	0.041233
ENSG00000257221	ENSG00000257221	-0.967808	0.00139669	-0.700466	0.025834	-1.08289	0.000154943	-0.850953	0.00454118
ENSG00000257226	ENSG00000257226	-0.0894513	0.872126	-0.248765	0.741228	-0.273339	0.613781	0.288487	0.565346
ENSG00000257270	ENSG00000257270	-0.109377	0.662076	0.293043	0.270492	-0.0045533	0.98931	0.129591	0.602858
ENSG00000257275	ENSG00000257275	-0.331508	0.165831	0.127246	0.724742	-0.312378	0.190001	-0.426779	0.0733659
ENSG00000257277	ENSG00000257277	0.594034	0.196896	-0.293644	0.701475	-0.733897	0.153461	0.333029	0.516984
ENSG00000257279	ENSG00000257279	1.41961	0.0012986	-0.317159	0.708154	-0.249385	0.695245	0.263594	0.653709
ENSG00000257284	ENSG00000257284	0.748761	0.282657	-0.460848	0.688559	-0.755642	0.349514	-1.07767	0.18372
ENSG00000257298	ENSG00000257298	0.475852	0.414789	-0.406799	0.653059	-0.163423	0.824283	-0.33556	0.625462
ENSG00000257390	ENSG00000257390	0.466491	0.276413	0.41133	0.463247	0.495038	0.253418	0.73773	0.066855
ENSG00000257452	ENSG00000257452	4.86939	1.61366e-20	0.115397	0.938403	3.92008	3.08893e-13	4.4153	8.59179e-17
ENSG00000257475	ENSG00000257475	0.635194	0.070065	-0.0927478	0.893754	0.0561404	0.907892	0.10344	0.819496
ENSG00000257489	ENSG00000257489	-0.961193	1.97622e-06	-0.312613	0.185727	-0.569881	0.00291358	-0.920804	4.63026e-06
ENSG00000257509	ENSG00000257509	0.0483908	0.850768	0.0541909	0.889333	0.0736009	0.779048	0.123281	0.614901
ENSG00000257511	ENSG00000257511	-0.302142	0.121602	0.122398	0.677976	-0.0636213	0.790359	-0.152478	0.46993
ENSG00000257524	ENSG00000257524	-1.31793	1.29424e-25	0.170121	0.278576	-0.564805	1.74229e-06	-0.88761	2.99289e-13
ENSG00000257568	ENSG00000257568	0.504428	0.501831	-0.368131	0.766471	-0.659668	0.436482	0.222056	0.796832
ENSG00000257647	ENSG00000257647	-1.20832	2.53227e-05	-0.232714	0.535656	-0.856225	0.000994801	-1.72731	2.26433e-08
ENSG00000257681	ENSG00000257681	-0.0211613	0.969781	0.212069	0.767529	0.319025	0.509661	-0.45395	0.375436
ENSG00000257740	ENSG00000257740	-0.620381	0.0568774	0.0508195	0.928645	-0.146443	0.68612	-0.127165	0.726443
ENSG00000257752	ENSG00000257752	0.0190682	0.974023	-0.141726	0.868338	-0.277891	0.617791	-0.210701	0.709367
ENSG00000257769	ENSG00000257769	-0.599642	0.324766	-0.310079	0.729335	-0.620875	0.306561	-1.0582	0.0900499
ENSG00000257831	ENSG00000257831	-0.599976	0.281681	-0.244111	0.781369	-0.536541	0.354112	-0.395948	0.499396
ENSG00000257896	ENSG00000257896	-0.135824	0.81716	-0.262822	0.749509	-0.323649	0.577568	-0.0827743	0.896003
ENSG00000257925	ENSG00000257925	1.06751	0.0243013	0.3335	0.678161	0.737863	0.150265	0.540164	0.314501
ENSG00000257953	ENSG00000257953	0.374405	0.61066	-0.459045	0.679356	-0.817784	0.293053	-1.26789	0.110885
ENSG00000257954	ENSG00000257954	0.692661	0.427078	-0.439244	0.767907	0.0410239	0.972425	-0.725821	0.487359
ENSG00000257964	ENSG00000257964	-0.374285	0.229145	-0.0836659	0.87376	-0.287295	0.367428	-0.251385	0.440194
ENSG00000258044	ENSG00000258044	0.460992	0.382822	0.0846778	0.93045	0.0304798	0.965484	0.476309	0.375912
ENSG00000258082	ENSG00000258082	-0.877421	0.171644	-0.243427	0.81259	-1.50219	0.0176298	-1.58494	0.0189176
ENSG00000258086	ENSG00000258086	-0.593004	0.0840388	0.147069	0.780004	-0.167869	0.661207	-0.498512	0.151589
ENSG00000258111	ENSG00000258111	2.31416	0.00225388	0.761518	0.537519	0.664562	0.501506	-0.22934	0.845661
ENSG00000258130	ENSG00000258130	-1.96354	0.00150405	-0.447089	0.575002	-1.90265	0.000895841	-2.99554	4.91905e-05
ENSG00000258136	ENSG00000258136	0.517498	0.117257	0.0241799	0.971436	0.435673	0.205638	0.602978	0.0641299
ENSG00000258168	ENSG00000258168	-0.165378	0.6944	-0.0380533	0.956994	0.181485	0.669379	0.0474192	0.919719
ENSG00000258181	ENSG00000258181	-0.0759367	0.752388	0.533646	0.00724748	0.161318	0.477895	-0.0624456	0.805977
ENSG00000258199	ENSG00000258199	-0.0601866	0.724357	0.0909702	0.6938	-0.0390701	0.836307	0.0726591	0.671639
ENSG00000258210	ENSG00000258210	0.045252	0.913384	-0.169279	0.770999	-0.223222	0.582588	-0.196409	0.626465
ENSG00000258230	ENSG00000258230	0.225237	0.532662	-0.057962	0.928606	-0.0969921	0.822236	0.0731233	0.862214
ENSG00000258274	ENSG00000258274	1.04601	0.0648146	-0.766825	0.364295	-0.120544	0.881158	-0.286619	0.699975
ENSG00000258302	ENSG00000258302	-0.330809	0.201327	-0.0582276	0.89899	-0.140699	0.628925	-0.198496	0.470494
ENSG00000258308	ENSG00000258308	1.38148	0.239147	0.435379	0.839256	0.391916	0.799581	1.2566	0.304408
ENSG00000258311	ENSG00000258311	-0.462402	0.00217758	0.0232219	0.934208	-0.224836	0.143826	-0.13138	0.429223
ENSG00000258317	ENSG00000258317	-0.944176	0.000133633	-0.475311	0.0894369	-0.826741	0.00051626	-1.16132	3.40713e-06
ENSG00000258323	ENSG00000258323	1.15818	0.145081	-0.0323345	0.985208	0.0566995	0.960896	0.842538	0.32292
ENSG00000258337	ENSG00000258337	1.93024	0.000737641	0.337064	0.765503	0.574009	0.437178	0.668479	0.350256
ENSG00000258344	ENSG00000258344	-0.491556	0.231621	-0.431293	0.39677	-0.799949	0.0416058	-0.609106	0.141291
ENSG00000258365	ENSG00000258365	0.146357	0.639076	0.0741205	0.886741	-0.141586	0.680239	-0.0620307	0.862176
ENSG00000258424	ENSG00000258424	-0.180082	0.424912	-0.162124	0.604465	0.0200516	0.942541	-0.270493	0.22412
ENSG00000258428	ENSG00000258428	0.393465	0.46563	-0.435822	0.579935	-0.209986	0.745122	0.353113	0.533305
ENSG00000258439	ENSG00000258439	0.799468	0.199706	0.547478	0.536226	0.550885	0.424651	-0.117193	0.889348
ENSG00000258443	ENSG00000258443	0.050788	0.931648	0.275659	0.718178	0.0670553	0.91457	-0.0814623	0.895868
ENSG00000258461	ENSG00000258461	0.0608615	0.671486	-0.292392	0.0367845	0.04244	0.795934	0.256072	0.0405013
ENSG00000258465	ENSG00000258465	0.639164	0.231937	1.10137	0.038677	0.680568	0.203362	0.318865	0.602415
ENSG00000258471	ENSG00000258471	0.529223	0.334107	0.77777	0.199525	0.249046	0.697509	0.691156	0.194672
ENSG00000258472	ENSG00000258472	-0.524325	2.11415e-07	0.00611583	0.976762	-0.232739	0.0224369	-0.248902	0.0163054
ENSG00000258515	ENSG00000258515	-0.707924	9.59004e-05	-0.108858	0.698153	-0.537331	0.00168799	-0.44163	0.0149383
ENSG00000258521	ENSG00000258521	2.6666	2.85912e-12	0.390102	0.570153	0.789809	0.0858653	2.7935	2.14522e-13
ENSG00000258525	ENSG00000258525	0.199352	0.707439	-0.556526	0.390996	-0.309961	0.581921	-0.681496	0.202125
ENSG00000258534	ENSG00000258534	-0.0541075	0.935966	0.617513	0.346418	-0.101577	0.885182	0.178459	0.78216
ENSG00000258539	ENSG00000258539	-0.540393	0.123034	-0.109366	0.861171	-0.64657	0.0632435	-1.07416	0.00200239
ENSG00000258559	ENSG00000258559	-0.337555	0.0573065	0.0668507	0.824689	-0.199413	0.284896	-0.338872	0.0577131
ENSG00000258560	ENSG00000258560	1.12606	0.0106312	0.0796251	0.932417	0.388411	0.473857	-0.117386	0.854485
ENSG00000258561	ENSG00000258561	0.288636	0.640276	0.712556	0.269245	0.178487	0.796501	0.128708	0.854094
ENSG00000258572	ENSG00000258572	0.764662	0.288409	0.575513	0.57978	0.759486	0.315223	1.09	0.115544
ENSG00000258581	ENSG00000258581	2.32588	1.88432e-07	-0.236701	0.816102	0.371496	0.557765	2.5831	4.4928e-09
ENSG00000258623	ENSG00000258623	-1.17647	0.0942788	-0.315956	0.772645	-0.134484	0.873	-0.864393	0.222987
ENSG00000258634	ENSG00000258634	-0.109181	0.286101	0.137281	0.237907	0.0233063	0.851465	0.0179262	0.88455
ENSG00000258646	ENSG00000258646	0.265315	0.665306	0.0748714	0.944201	0.388813	0.522475	0.514262	0.371761
ENSG00000258654	ENSG00000258654	-0.653945	0.371558	-0.239171	0.835823	-0.217718	0.790686	-0.486152	0.52195
ENSG00000258674	ENSG00000258674	0.245521	0.286971	0.0384346	0.928606	0.116622	0.658672	0.0924626	0.729306
ENSG00000258682	ENSG00000258682	-0.101008	0.484191	0.0335691	0.890235	-0.0913332	0.547164	0.0444045	0.780682
ENSG00000258695	ENSG00000258695	-0.694363	0.0842809	-0.285373	0.621569	-0.196578	0.665687	-1.18281	0.00402866
ENSG00000258702	ENSG00000258702	-0.0526095	0.934298	0.308358	0.695554	0.453886	0.402172	-0.0708361	0.915495
ENSG00000258732	ENSG00000258732	-0.237539	0.398625	-0.553722	0.0571145	-0.351767	0.197419	-0.80683	0.00310343
ENSG00000258752	ENSG00000258752	0.785571	0.227481	-0.034294	0.979792	-0.099505	0.910451	-0.0166707	0.985533
ENSG00000258760	ENSG00000258760	-0.543861	0.38884	0.032042	0.976816	-0.269407	0.6945	-0.499938	0.440644
ENSG00000258768	ENSG00000258768	-0.897833	4.1174e-06	-0.138261	0.618899	-0.23506	0.228427	-0.576054	0.00247662
ENSG00000258790	ENSG00000258790	-0.998829	0.116272	0.0527354	0.961189	-0.179457	0.799664	-0.118341	0.866908
ENSG00000258810	ENSG00000258810	-5.03174	1.69862e-08	-2.99124	1.24002e-07	-4.02181	1.61127e-10	-3.96655	1.10105e-08
ENSG00000258811	ENSG00000258811	-1.13346	0.0308316	-0.0348765	0.969796	-1.69294	0.00100285	-0.647979	0.214332
ENSG00000258824	ENSG00000258824	-0.301967	0.204485	0.0121474	0.978339	-0.255414	0.294641	-0.280426	0.248427
ENSG00000258875	ENSG00000258875	0.176484	0.359359	1.03141	8.66535e-10	0.516114	0.00329246	0.214431	0.265281
ENSG00000258891	ENSG00000258891	1.05115	0.0138956	0.439704	0.489857	0.372801	0.47509	0.439591	0.378155
ENSG00000258904	ENSG00000258904	0.340574	0.27812	0.182166	0.705118	0.283102	0.387968	0.261409	0.433396
ENSG00000258919	ENSG00000258919	-0.597416	0.226529	1.53072	0.000343591	0.508674	0.296128	-0.123461	0.828543
ENSG00000258926	ENSG00000258926	-0.238409	0.430313	-0.0157077	0.977467	-0.374833	0.207581	-0.255746	0.40805
ENSG00000258928	ENSG00000258928	0.918473	0.181126	0.10496	0.939023	-0.234713	0.800667	-0.735817	0.396272
ENSG00000258930	ENSG00000258930	1.15522	0.073098	0.616711	0.514707	0.0117073	0.991791	0.760668	0.283841
ENSG00000258944	ENSG00000258944	0.503664	0.327123	0.819958	0.141247	0.517922	0.329888	0.323177	0.566156
ENSG00000258959	ENSG00000258959	-0.30093	0.293899	-0.0305136	0.952057	-0.478275	0.0766534	-0.259143	0.380882
ENSG00000258987	ENSG00000258987	-0.183176	0.742877	0.623751	0.266695	0.0735659	0.905682	0.214744	0.694454
ENSG00000259005	ENSG00000259005	0.237186	0.789389	-0.291686	0.834839	0.768407	0.325599	1.13367	0.113823
ENSG00000259015	ENSG00000259015	0.20432	0.633371	0.455732	0.334639	0.022435	0.96626	-0.180068	0.704012
ENSG00000259065	ENSG00000259065	-0.294376	0.333922	0.0852977	0.86588	-0.587141	0.0397113	-0.418226	0.168762
ENSG00000259079	ENSG00000259079	1.50907	0.112065	0.465289	0.784832	0.460946	0.707345	0.778909	0.474129
ENSG00000259081	ENSG00000259081	-2.18232	5.30901e-06	0.117093	0.857004	-0.801839	0.0338391	-0.93619	0.018869
ENSG00000259088	ENSG00000259088	0.476314	0.110657	0.29399	0.472048	-0.0392872	0.922568	0.242754	0.470158
ENSG00000259097	ENSG00000259097	-2.33364	0.000114852	-1.52103	0.00550549	-1.77414	0.000638374	-1.89273	0.000765373
ENSG00000259098	ENSG00000259098	0.0432302	0.971581	0.121735	0.948747	0.422977	0.720218	-0.110638	0.932279
ENSG00000259118	ENSG00000259118	0.887524	0.00529862	-0.157629	0.792873	-0.016876	0.972425	0.239655	0.535022
ENSG00000259162	ENSG00000259162	-1.00092	0.125275	-1.20184	0.0940096	-1.78185	0.00639001	-1.09321	0.0978707
ENSG00000259188	ENSG00000259188	-0.188146	0.867152	-0.366006	0.829035	-0.714027	0.522692	-0.737989	0.499601
ENSG00000259202	ENSG00000259202	1.3351	0.00957936	0.284068	0.767529	0.599666	0.323279	0.526239	0.392123
ENSG00000259211	ENSG00000259211	-0.0322043	0.952076	-0.0476623	0.954726	-0.260895	0.612436	-0.175019	0.73968
ENSG00000259212	ENSG00000259212	-0.202914	0.377209	-0.161647	0.609566	-0.156045	0.516038	-0.307097	0.175343
ENSG00000259232	ENSG00000259232	1.08934	0.125254	0.36515	0.768347	0.210385	0.826741	-0.287147	0.760302
ENSG00000259238	ENSG00000259238	0.37018	0.429719	-0.0476693	0.956696	0.0383746	0.948799	0.2495	0.625088
ENSG00000259242	ENSG00000259242	0.0551165	0.925083	0.543538	0.361417	0.0634417	0.919014	0.0288073	0.963509
ENSG00000259244	ENSG00000259244	-0.826434	0.149725	-0.000730499	0.999379	-0.839327	0.130366	-1.01862	0.0814183
ENSG00000259250	ENSG00000259250	-0.520703	0.0593912	0.149419	0.719596	-0.245029	0.400235	-0.229992	0.435035
ENSG00000259269	ENSG00000259269	0.828593	0.317912	-2.32075	0.0569974	0.671358	0.455945	-0.920332	0.370945
ENSG00000259274	ENSG00000259274	0.600407	0.195894	0.28496	0.698075	-0.600334	0.262011	0.512761	0.291616
ENSG00000259276	ENSG00000259276	0.874315	0.217503	-0.650315	0.567657	-0.169093	0.861812	-0.037903	0.969258
ENSG00000259287	ENSG00000259287	-0.0273423	0.947708	-0.145361	0.803869	-0.325932	0.391107	-0.420258	0.258221
ENSG00000259294	ENSG00000259294	0.623315	0.389141	-0.764145	0.463671	-0.250757	0.783782	-0.532071	0.539038
ENSG00000259314	ENSG00000259314	0.547796	0.191372	0.482504	0.371587	0.159899	0.760762	0.195427	0.690459
ENSG00000259316	ENSG00000259316	1.39622	0.0287379	0.331384	0.778496	0.943327	0.177937	1.33935	0.0384563
ENSG00000259321	ENSG00000259321	0.792227	7.39341e-08	0.505786	0.00154663	0.814018	8.56316e-09	0.899583	5.22505e-10
ENSG00000259322	ENSG00000259322	0.389734	0.429719	-0.195729	0.814704	-0.0918202	0.882442	0.0612729	0.921741
ENSG00000259326	ENSG00000259326	0.440172	0.0665413	0.0992906	0.820271	-0.101018	0.745349	-0.103801	0.725441
ENSG00000259342	ENSG00000259342	0.670618	0.307463	1.6776	0.00593661	1.2624	0.0347969	1.06235	0.0845627
ENSG00000259345	ENSG00000259345	1.96695	0.000744071	0.858087	0.299153	2.34088	3.6206e-05	1.70373	0.00453878
ENSG00000259351	ENSG00000259351	-0.520849	0.48988	0.638436	0.436744	-0.227351	0.781893	-0.953558	0.217592
ENSG00000259354	ENSG00000259354	3.53396	3.85525e-36	3.06842	1.01716e-26	2.95461	3.28377e-25	3.47048	9.55944e-35
ENSG00000259363	ENSG00000259363	-0.36747	0.0585338	-0.0649131	0.843359	-0.337471	0.0746755	-0.304109	0.12374
ENSG00000259364	ENSG00000259364	-0.154137	0.800478	0.0120821	0.991342	0.272913	0.637692	0.0846258	0.895868
ENSG00000259366	ENSG00000259366	-0.308046	0.0220807	-0.284625	0.0494335	-0.154857	0.27433	-0.468518	0.000424218
ENSG00000259381	ENSG00000259381	0.782334	0.196166	-0.206429	0.857748	0.0672277	0.935445	-0.0161714	0.984811
ENSG00000259407	ENSG00000259407	-0.22356	0.449412	0.109577	0.807846	-0.214233	0.480197	-0.21397	0.480996
ENSG00000259408	ENSG00000259408	-0.576237	0.106722	-0.0392562	0.949827	-0.148407	0.707657	-0.380442	0.300805
ENSG00000259436	ENSG00000259436	-0.869222	0.000212322	0.331286	0.290591	-0.136896	0.650123	-0.935941	6.44825e-05
ENSG00000259442	ENSG00000259442	-0.311087	0.372723	-0.114023	0.837437	-0.142181	0.710553	-0.347254	0.326986
ENSG00000259453	ENSG00000259453	0.271008	0.588648	0.211255	0.785849	-0.138612	0.817448	-0.0908546	0.877895
ENSG00000259468	ENSG00000259468	0.262042	0.730418	-1.19892	0.178529	-0.431815	0.598273	-1.28157	0.11519
ENSG00000259499	ENSG00000259499	0.690627	0.239987	0.766271	0.27334	-0.358121	0.626036	0.381772	0.565517
ENSG00000259515	ENSG00000259515	-0.851727	0.215646	-0.204014	0.856019	-0.220046	0.778131	0.227711	0.752421
ENSG00000259522	ENSG00000259522	0.174242	0.830939	-0.0888787	0.948232	-0.169194	0.854053	0.0245623	0.978787
ENSG00000259529	ENSG00000259529	1.33612	1.66904e-19	0.465415	0.00810146	1.13431	1.97487e-14	1.23442	1.21092e-16
ENSG00000259536	ENSG00000259536	-0.250333	0.621801	-0.196822	0.796378	-0.24746	0.643244	-0.564433	0.25801
ENSG00000259540	ENSG00000259540	-0.058763	0.823786	-0.0107646	0.980708	-0.108182	0.684704	-0.0146607	0.959503
ENSG00000259544	ENSG00000259544	0.958211	0.0722499	0.717068	0.292382	-0.105963	0.888999	0.57762	0.330541
ENSG00000259556	ENSG00000259556	0.0495921	0.868524	-0.0558584	0.90674	0.0323781	0.922178	0.118987	0.682258
ENSG00000259562	ENSG00000259562	-0.0199312	0.95423	0.0760566	0.883381	-0.113704	0.744739	-0.148205	0.653458
ENSG00000259563	ENSG00000259563	0.0405377	0.943699	-0.518125	0.425692	-0.40007	0.459979	-0.298591	0.588821
ENSG00000259598	ENSG00000259598	0.557469	0.0684159	-0.03594	0.954613	-0.261244	0.478493	0.0784625	0.842413
ENSG00000259623	ENSG00000259623	0.037828	0.774161	0.115572	0.442639	0.140115	0.232331	0.0156669	0.915092
ENSG00000259628	ENSG00000259628	0.927203	0.0196264	-1.27148	0.0131211	0.291406	0.552922	0.469679	0.295807
ENSG00000259635	ENSG00000259635	-0.030562	0.958785	0.253754	0.733649	0.482492	0.318653	0.165201	0.768147
ENSG00000259649	ENSG00000259649	0.553895	0.388636	-0.581631	0.537519	-0.323152	0.678144	0.333798	0.637972
ENSG00000259654	ENSG00000259654	0.461467	0.396863	-0.268266	0.767096	-0.0697836	0.92019	-0.210935	0.750076
ENSG00000259659	ENSG00000259659	0.216931	0.565876	-0.222213	0.69345	-0.340326	0.38707	-0.130444	0.759889
ENSG00000259668	ENSG00000259668	0.431007	0.147513	-0.827	0.0108936	-0.0075039	0.987199	0.587353	0.0420873
ENSG00000259682	ENSG00000259682	0.105215	0.907208	-0.65131	0.573214	-0.301982	0.750079	-0.071516	0.94258
ENSG00000259704	ENSG00000259704	-0.304338	0.78129	1.00733	0.35931	-0.774167	0.481706	-0.679516	0.543799
ENSG00000259709	ENSG00000259709	0.0738436	0.834443	0.0380988	0.94782	-0.0131918	0.975058	-0.508221	0.112495
ENSG00000259712	ENSG00000259712	0.32875	0.556893	-0.294339	0.737018	0.142593	0.829335	-0.350477	0.576436
ENSG00000259760	ENSG00000259760	-1.18771	0.0326184	0.721363	0.208233	0.503512	0.337456	-0.956715	0.083156
ENSG00000259762	ENSG00000259762	-0.50228	0.476915	0.262844	0.803912	-0.427359	0.565498	-0.841448	0.2386
ENSG00000259767	ENSG00000259767	0.368244	0.337514	0.367132	0.450444	-0.0392844	0.937503	0.312423	0.437989
ENSG00000259772	ENSG00000259772	-0.327991	0.37722	-0.189902	0.737264	-0.125857	0.769318	-0.283689	0.460967
ENSG00000259782	ENSG00000259782	-0.430322	0.595866	-0.378331	0.751535	-0.0807477	0.931251	-0.163315	0.854047
ENSG00000259797	ENSG00000259797	0.286838	0.577431	0.270092	0.723672	-0.0923191	0.883082	-0.312919	0.579572
ENSG00000259802	ENSG00000259802	-0.671895	0.122145	0.217552	0.721344	-0.124226	0.800027	-0.613468	0.16264
ENSG00000259807	ENSG00000259807	-0.605849	0.0133023	-0.659199	0.00878451	-0.855276	0.000229401	-1.05193	2.71549e-05
ENSG00000259865	ENSG00000259865	-0.0739416	0.466131	0.062695	0.666298	0.0362768	0.754731	-0.0119302	0.922414
ENSG00000259876	ENSG00000259876	-1.31967	0.20971	-1.58514	0.199538	-1.018	0.347528	-0.805723	0.454714
ENSG00000259881	ENSG00000259881	-0.469442	0.208909	-0.619434	0.133586	-0.417995	0.265784	-1.21363	0.00158653
ENSG00000259891	ENSG00000259891	-0.278138	0.0616009	0.0546274	0.828881	-0.200468	0.185805	-0.251592	0.0957172
ENSG00000259915	ENSG00000259915	0.300145	0.739978	-0.934887	0.417705	-0.214727	0.838792	-0.274531	0.783905
ENSG00000259922	ENSG00000259922	1.95639	2.20197e-06	0.874764	0.10088	1.01898	0.0257918	1.03491	0.0233705
ENSG00000259924	ENSG00000259924	0.99245	0.0131081	-0.216461	0.773091	-0.142213	0.801721	0.30605	0.529483
ENSG00000259926	ENSG00000259926	0.336057	0.446203	-0.0342275	0.967316	-0.375338	0.437659	-0.164606	0.749999
ENSG00000259932	ENSG00000259932	0.702916	0.410823	-0.757789	0.554389	-2.12793	0.0360795	-1.05891	0.285813
ENSG00000259935	ENSG00000259935	0.280246	0.629728	-0.634619	0.386186	-0.717893	0.225928	-0.556721	0.363406
ENSG00000259940	ENSG00000259940	-0.694969	0.00462038	-0.131949	0.733363	-0.471102	0.0490055	-0.655155	0.00762337
ENSG00000259950	ENSG00000259950	2.14497	0.0152653	-0.114525	0.955203	0.7353	0.512615	0.424418	0.721741
ENSG00000259952	ENSG00000259952	-1.17437	0.00134339	-0.432439	0.337441	-0.479827	0.191889	-0.667873	0.0653058
ENSG00000259959	ENSG00000259959	-1.21189	2.06341e-11	-1.3352	1.6775e-13	-1.16319	6.57182e-11	-1.40661	1.04958e-14
ENSG00000259972	ENSG00000259972	-0.033792	0.815655	0.132323	0.417876	-0.0369499	0.815874	-0.0273985	0.858696
ENSG00000259984	ENSG00000259984	-0.228059	0.500614	0.0470479	0.934783	-0.0157984	0.969816	-0.472303	0.154082
ENSG00000259994	ENSG00000259994	0.337727	0.274423	0.395269	0.277964	0.237136	0.48026	-0.0534572	0.891846
ENSG00000260000	ENSG00000260000	0.444372	0.325553	-0.159814	0.841224	-0.128551	0.823111	0.581714	0.186514
ENSG00000260005	ENSG00000260005	-0.269194	0.0157491	0.0625257	0.737245	-0.191441	0.0979048	-0.168139	0.150848
ENSG00000260007	ENSG00000260007	-0.204445	0.31548	-0.183376	0.497445	-0.223035	0.284419	-0.15646	0.464392
ENSG00000260011	ENSG00000260011	-0.278238	0.722564	0.790321	0.330002	0.133208	0.876599	-0.289847	0.72174
ENSG00000260022	ENSG00000260022	0.214463	0.483362	0.247755	0.532795	-0.0174737	0.964713	0.178987	0.58067
ENSG00000260033	ENSG00000260033	2.81077	4.2082e-05	0.450157	0.742025	1.24574	0.122268	1.57982	0.0380657
ENSG00000260035	ENSG00000260035	2.90462	0.0186274	-0.429615	0.88042	0.216332	0.909746	-0.3941	0.83578
ENSG00000260038	ENSG00000260038	0.0992441	0.828468	0.475457	0.305992	-0.00881233	0.988188	0.0326668	0.949232
ENSG00000260051	ENSG00000260051	-0.333303	0.0226155	-0.280642	0.0844276	-0.305613	0.0324083	-0.208783	0.17049
ENSG00000260060	ENSG00000260060	0.321978	0.329012	-0.114582	0.842067	-0.0984319	0.812335	-0.296695	0.409263
ENSG00000260063	ENSG00000260063	0.359417	0.412955	0.380088	0.503503	-0.00729544	0.991442	0.331389	0.46726
ENSG00000260077	ENSG00000260077	-0.315048	0.111339	-0.51801	0.00897634	-0.167141	0.423186	-0.0739388	0.744935
ENSG00000260084	ENSG00000260084	-0.433255	0.392466	-0.373321	0.579262	-0.624883	0.203124	-0.710837	0.163829
ENSG00000260086	ENSG00000260086	-1.42242	0.0341627	0.336349	0.706629	-0.949724	0.129989	-1.35615	0.0418853
ENSG00000260103	ENSG00000260103	-0.0799122	0.727254	0.212421	0.398623	-0.0544421	0.828364	-0.181279	0.41306
ENSG00000260121	ENSG00000260121	-0.684071	6.90371e-09	-0.264552	0.0378665	-0.536474	1.20353e-06	-0.604811	2.46632e-07
ENSG00000260132	ENSG00000260132	0.6251	0.432063	-0.270084	0.848711	0.2363	0.808236	-0.004318	0.996527
ENSG00000260136	ENSG00000260136	-0.411664	0.353626	0.134701	0.849963	0.278353	0.5401	-0.129642	0.793639
ENSG00000260144	ENSG00000260144	0.477904	0.354442	0.647246	0.289823	0.206373	0.737763	0.0194335	0.976495
ENSG00000260145	ENSG00000260145	0.677086	0.005595	0.29728	0.388549	0.426543	0.106815	0.388222	0.142745
ENSG00000260160	ENSG00000260160	0.433001	0.105672	-0.0447896	0.932113	-0.10052	0.771198	-0.0320438	0.93
ENSG00000260167	ENSG00000260167	-0.47262	0.379123	-0.221299	0.78245	-0.150964	0.800964	-0.629995	0.246471
ENSG00000260179	ENSG00000260179	0.0656709	0.869214	0.0640557	0.917742	0.0212958	0.962335	-0.183134	0.64504
ENSG00000260190	ENSG00000260190	0.82942	0.0685052	0.60231	0.302951	0.495399	0.329206	0.799279	0.0839244
ENSG00000260194	ENSG00000260194	0.605146	0.397484	-0.374227	0.756127	-0.324695	0.711202	-0.365138	0.671088
ENSG00000260196	ENSG00000260196	-0.753607	0.00734965	-0.158315	0.721375	-0.318026	0.281062	-0.61957	0.0280023
ENSG00000260197	ENSG00000260197	0.213244	0.974754	0.0552338	0.996151	-0.172038	0.983516	0.177201	0.98022
ENSG00000260228	ENSG00000260228	-0.73628	0.352535	-1.63612	0.0639129	-0.938603	0.236416	-0.963363	0.230692
ENSG00000260244	ENSG00000260244	1.08481	0.0235745	0.274228	0.750106	0.445223	0.437659	1.31854	0.00457162
ENSG00000260249	ENSG00000260249	0.555866	0.142478	-0.0326721	0.966681	0.0637837	0.901178	0.395677	0.328006
ENSG00000260256	ENSG00000260256	-0.163136	0.784827	0.480499	0.470652	-0.181599	0.775614	0.0340174	0.958712
ENSG00000260257	ENSG00000260257	-0.0890745	0.605635	0.198583	0.292689	-0.112683	0.522595	-0.0329383	0.865483
ENSG00000260261	ENSG00000260261	-0.390708	0.0396261	0.087453	0.775188	-0.240759	0.220426	-0.508005	0.00703751
ENSG00000260267	ENSG00000260267	0.0648509	0.580794	-0.0862587	0.585523	-0.171361	0.117125	0.0102754	0.941654
ENSG00000260269	ENSG00000260269	-0.616246	0.0676617	-0.577758	0.119049	-0.462895	0.162758	-0.928394	0.00681661
ENSG00000260271	ENSG00000260271	-0.632055	0.46065	0.859198	0.324535	0.209538	0.818954	-0.0553485	0.954424
ENSG00000260274	ENSG00000260274	-0.0716377	0.825251	-0.046663	0.928605	-0.078262	0.820369	-0.0634726	0.852136
ENSG00000260277	ENSG00000260277	-0.895102	0.0545814	-0.659334	0.212541	-0.574645	0.209176	-0.609739	0.19253
ENSG00000260279	ENSG00000260279	-0.0627191	0.714522	0.00528311	0.986541	-0.217232	0.17037	-0.216701	0.167043
ENSG00000260290	ENSG00000260290	-0.0661572	0.894105	-0.0323597	0.967806	-0.0369803	0.946096	0.0241668	0.963924
ENSG00000260293	ENSG00000260293	-0.301444	0.544198	-0.008899	0.99244	0.309072	0.520791	-0.206518	0.694139
ENSG00000260296	ENSG00000260296	-1.61972	1.31641e-11	-0.141298	0.680587	-1.04272	7.31363e-07	-1.46349	3.59682e-10
ENSG00000260306	ENSG00000260306	-1.20128	2.40224e-07	-0.255781	0.390016	-0.69187	0.0015135	-1.00155	1.14558e-05
ENSG00000260316	ENSG00000260316	0.176173	0.544307	0.588609	0.0305502	0.0334179	0.924212	0.146953	0.632745
ENSG00000260331	ENSG00000260331	0.247076	0.633178	0.226328	0.767529	-0.0446079	0.943725	-0.526277	0.341187
ENSG00000260361	ENSG00000260361	-0.60336	0.314586	-0.755539	0.275697	-0.502461	0.402893	-0.137326	0.835223
ENSG00000260366	ENSG00000260366	0.256723	0.475886	0.356763	0.406408	0.237105	0.527184	0.226788	0.549172
ENSG00000260367	ENSG00000260367	-0.462904	0.0328124	-0.11298	0.744759	-0.118456	0.636623	-0.214696	0.353709
ENSG00000260368	ENSG00000260368	0.343392	0.519979	0.12431	0.892933	0.291745	0.611381	-0.0606924	0.927869
ENSG00000260382	ENSG00000260382	0.278608	0.789682	-0.155816	0.92986	-0.17642	0.88467	-0.256774	0.821998
ENSG00000260398	ENSG00000260398	-1.27149	2.7711e-05	-0.264967	0.504362	-0.808072	0.00389215	-1.18537	7.8413e-05
ENSG00000260400	ENSG00000260400	-1.17493	0.00554459	0.190285	0.765503	-0.448943	0.291345	-1.41926	0.0010818
ENSG00000260401	ENSG00000260401	-1.29102	0.00559671	0.129967	0.869847	-1.10537	0.0131589	-1.49011	0.00163014
ENSG00000260404	ENSG00000260404	0.0607415	0.502319	0.0834294	0.466958	-0.013845	0.901178	0.135733	0.107964
ENSG00000260409	ENSG00000260409	-0.393068	0.329118	-0.368991	0.469567	-0.866098	0.0227646	-1.04438	0.00983117
ENSG00000260412	ENSG00000260412	-0.487754	0.364122	0.0832895	0.927662	0.452803	0.369961	0.195838	0.725971
ENSG00000260417	ENSG00000260417	0.517617	0.172082	-0.237431	0.706122	-0.590627	0.15572	-0.140107	0.767481
ENSG00000260425	ENSG00000260425	-0.829037	0.00240015	-0.345149	0.287868	-0.401526	0.133029	-0.577347	0.0331978
ENSG00000260464	ENSG00000260464	-0.552171	0.054741	-0.415772	0.215048	-0.344936	0.238939	-0.358729	0.225254
ENSG00000260467	ENSG00000260467	-0.352175	0.569922	0.683819	0.264484	-0.0402239	0.955521	0.0100467	0.989165
ENSG00000260473	ENSG00000260473	0.313914	0.709588	-0.0870995	0.954133	-0.514756	0.573367	-0.766645	0.393618
ENSG00000260487	ENSG00000260487	-0.550107	0.00920446	-0.194864	0.494	-0.377519	0.0685136	-0.852017	6.57231e-05
ENSG00000260495	ENSG00000260495	-0.167375	0.726654	-0.163146	0.822076	-0.440324	0.336442	-0.377753	0.420333
ENSG00000260496	ENSG00000260496	-0.142738	0.580537	-1.43461	2.42442e-09	-0.450169	0.0559107	-0.0840179	0.764795
ENSG00000260517	ENSG00000260517	-0.76108	0.0014457	-0.56606	0.0327784	-0.767285	0.00111559	-1.0182	2.05592e-05
ENSG00000260536	ENSG00000260536	0.588411	0.248112	0.305915	0.70002	-0.00192448	0.998053	-0.0363697	0.957971
ENSG00000260563	ENSG00000260563	-0.79522	9.81676e-10	0.106593	0.564949	-0.377584	0.00227733	-0.609888	1.9532e-06
ENSG00000260583	ENSG00000260583	1.36833	0.00380801	0.465037	0.537025	0.762866	0.149217	1.03587	0.0384464
ENSG00000260588	ENSG00000260588	-0.313499	0.25965	0.0258032	0.959625	-0.145261	0.641252	-0.218886	0.454881
ENSG00000260608	ENSG00000260608	-0.209911	0.799627	-0.364875	0.761688	-0.718094	0.372789	-0.0609689	0.947023
ENSG00000260616	ENSG00000260616	0.676629	0.260773	-0.196427	0.86174	-0.265571	0.726721	0.103148	0.893399
ENSG00000260618	ENSG00000260618	-0.243703	0.19344	0.180061	0.442769	-0.0649605	0.769105	-0.225335	0.239085
ENSG00000260635	ENSG00000260635	-0.0819722	0.860202	-0.160314	0.810914	-0.164953	0.728515	-0.179734	0.69647
ENSG00000260645	ENSG00000260645	-0.643719	0.0894283	-0.133031	0.82472	0.0339522	0.940161	-0.179588	0.660928
ENSG00000260646	ENSG00000260646	-1.49188	0.0214613	-0.652896	0.391904	-1.02415	0.0891158	-1.67884	0.0114024
ENSG00000260660	ENSG00000260660	-0.170531	0.822252	0.996157	0.140899	0.193699	0.804016	0.16437	0.830245
ENSG00000260661	ENSG00000260661	0.939827	0.201646	0.306697	0.814179	0.504675	0.554022	0.127115	0.89683
ENSG00000260669	ENSG00000260669	0.166582	0.134517	0.191814	0.125879	0.21605	0.0444211	0.143206	0.213098
ENSG00000260671	ENSG00000260671	0.409742	0.205912	-0.0206282	0.975356	-0.265631	0.477246	-0.59687	0.0873677
ENSG00000260672	ENSG00000260672	-0.470778	0.520803	-0.469676	0.648395	-1.06905	0.136443	-0.363806	0.636189
ENSG00000260686	ENSG00000260686	-0.593033	0.0171749	-0.304683	0.330707	-0.65683	0.00605364	-0.693788	0.00532743
ENSG00000260693	ENSG00000260693	-0.42792	0.478162	-0.387376	0.643968	-0.598525	0.318347	-0.432295	0.489301
ENSG00000260698	ENSG00000260698	-0.44554	0.118932	-0.137044	0.761763	-0.39141	0.169577	-0.699564	0.0140304
ENSG00000260711	ENSG00000260711	-0.710339	1.52181e-07	-0.0393189	0.886263	-0.391482	0.00539915	-0.795795	3.9334e-09
ENSG00000260714	ENSG00000260714	0.759177	0.115259	0.515195	0.429188	0.0655705	0.921142	0.118294	0.851602
ENSG00000260719	ENSG00000260719	-1.4264	4.74147e-30	-0.691745	6.65673e-09	-0.94801	3.48503e-16	-1.23054	1.20476e-23
ENSG00000260729	ENSG00000260729	-0.766905	0.00199743	-0.143648	0.719696	-0.36222	0.158358	-0.387087	0.130596
ENSG00000260735	ENSG00000260735	-0.540792	0.342774	-0.112614	0.907497	-0.332357	0.583892	-0.401181	0.4981
ENSG00000260744	ENSG00000260744	0.766498	0.204874	0.550618	0.514924	0.302668	0.68095	0.608189	0.342713
ENSG00000260750	ENSG00000260750	0.104251	0.714469	0.727533	0.0014984	-0.0548852	0.864692	0.107562	0.715315
ENSG00000260751	ENSG00000260751	0.155232	0.528652	-0.0466619	0.913262	0.0891931	0.747455	0.434903	0.0457986
ENSG00000260773	ENSG00000260773	-0.302682	0.306927	0.0143941	0.978857	-0.321579	0.277312	-0.272478	0.373007
ENSG00000260774	ENSG00000260774	0.0636703	0.862979	-0.0331179	0.956449	-0.134325	0.72431	-0.234113	0.512134
ENSG00000260784	ENSG00000260784	0.28942	0.49771	0.267228	0.657194	0.554325	0.156084	0.465453	0.252854
ENSG00000260793	ENSG00000260793	-0.457215	0.000134761	-0.0137026	0.95635	-0.39245	0.0010856	-0.258612	0.0378919
ENSG00000260796	ENSG00000260796	-0.406099	0.307734	-0.0396791	0.955091	-0.18263	0.677943	-0.299269	0.470692
ENSG00000260803	ENSG00000260803	0.0593415	0.93082	0.0103764	0.99335	-0.00647227	0.994007	-0.49428	0.446354
ENSG00000260805	ENSG00000260805	-0.0882117	0.800141	-0.643008	0.0551186	-0.455118	0.141924	-0.0753764	0.837225
ENSG00000260808	ENSG00000260808	-0.00823958	0.978679	0.0466377	0.920188	-0.0310645	0.923424	0.113856	0.690276
ENSG00000260810	ENSG00000260810	0.165109	0.708135	0.894929	0.0235804	0.270739	0.542495	-0.104489	0.830935
ENSG00000260816	ENSG00000260816	0.857387	0.0652906	0.438419	0.518519	0.341242	0.539137	0.343085	0.535993
ENSG00000260844	ENSG00000260844	0.0732869	0.90016	0.331344	0.647724	-0.472651	0.39325	0.095495	0.876205
ENSG00000260855	ENSG00000260855	-0.506641	0.275011	0.0953785	0.904892	-0.803723	0.0740458	-0.655646	0.161134
ENSG00000260874	ENSG00000260874	-1.5078	0.00700148	-0.938527	0.104834	-0.807315	0.115995	-1.07024	0.0454608
ENSG00000260884	ENSG00000260884	-0.149891	0.450131	0.105224	0.714533	-0.0765391	0.729505	-0.171525	0.394358
ENSG00000260891	ENSG00000260891	-0.316511	0.284746	-0.241402	0.547361	-0.682917	0.0137208	-0.67391	0.0197187
ENSG00000260908	ENSG00000260908	-0.0418958	0.932294	-0.0922326	0.903251	-0.0899843	0.862908	-0.316233	0.490306
ENSG00000260911	ENSG00000260911	-0.509039	0.0472494	0.0493967	0.917084	-0.19522	0.495382	-0.572678	0.025546
ENSG00000260912	ENSG00000260912	-0.636587	0.00450151	-0.10459	0.774683	-0.391029	0.0788004	-0.631617	0.00484924
ENSG00000260917	ENSG00000260917	-0.410179	3.68312e-05	0.0397828	0.82556	-0.16444	0.117595	-0.476705	1.49972e-06
ENSG00000260920	ENSG00000260920	-0.157511	0.497834	0.461724	0.0322371	0.27981	0.191027	-0.0136612	0.960505
ENSG00000260927	ENSG00000260927	-0.499842	0.28959	-0.0279757	0.974846	-0.302774	0.551237	-0.416045	0.393931
ENSG00000260947	ENSG00000260947	-0.0105507	0.988606	0.810457	0.256183	0.462877	0.48914	-0.0411822	0.958775
ENSG00000260948	ENSG00000260948	-0.918883	4.4912e-06	-0.531311	0.0105822	-0.848052	7.44365e-06	-1.18543	6.88701e-09
ENSG00000260949	ENSG00000260949	-0.452836	0.495928	0.274599	0.767004	0.0449768	0.952937	-1.06688	0.124163
ENSG00000260953	ENSG00000260953	-0.533777	0.0918364	0.0547256	0.921652	-0.0813035	0.829763	-0.418365	0.194542
ENSG00000260955	ENSG00000260955	-0.885161	0.154416	-0.678731	0.366004	-0.747225	0.222914	-0.715321	0.254795
ENSG00000260966	ENSG00000260966	-0.26217	0.1646	-0.0272854	0.937762	-0.102675	0.63725	-0.210045	0.282927
ENSG00000260997	ENSG00000260997	0.705962	0.0016726	0.129282	0.751867	0.141597	0.628218	0.781175	0.000473614
ENSG00000261000	ENSG00000261000	-0.0187858	0.976265	-0.188798	0.835516	-0.55992	0.325069	-0.432787	0.454589
ENSG00000261003	ENSG00000261003	0.107677	0.896846	-0.0741673	0.956994	-0.514468	0.532464	-0.94667	0.235312
ENSG00000261054	ENSG00000261054	0.31715	0.639711	0.736681	0.311318	0.420972	0.533374	-0.67633	0.365145
ENSG00000261056	ENSG00000261056	-0.0571618	0.940599	-0.170553	0.882143	-0.475295	0.512842	-0.0630362	0.938517
ENSG00000261061	ENSG00000261061	0.490946	0.0894459	0.150368	0.759618	0.650087	0.0169522	0.92871	0.000407203
ENSG00000261067	ENSG00000261067	-0.486845	3.63761e-05	0.153354	0.299079	-0.243823	0.0396457	-0.144361	0.258892
ENSG00000261069	ENSG00000261069	-0.784477	0.0393978	-0.293148	0.58499	-1.03628	0.00476379	-2.14388	1.30163e-06
ENSG00000261072	ENSG00000261072	0.461694	0.475394	-0.0210655	0.986878	-0.49166	0.504102	-0.164362	0.834676
ENSG00000261079	ENSG00000261079	-0.366444	0.450398	-0.148636	0.848311	-0.546203	0.253144	0.148392	0.77455
ENSG00000261094	ENSG00000261094	-0.311276	0.123859	0.120757	0.680189	-0.0852982	0.711281	-0.254946	0.219112
ENSG00000261096	ENSG00000261096	-0.562045	0.162701	-0.130109	0.84446	-0.446402	0.274401	-0.696178	0.0856681
ENSG00000261098	ENSG00000261098	0.05544	0.732546	-0.118891	0.566608	-0.0201004	0.913736	-0.20008	0.182815
ENSG00000261101	ENSG00000261101	-0.352812	0.391147	-0.328846	0.550497	-0.12565	0.792258	-0.554934	0.173986
ENSG00000261114	ENSG00000261114	0.139047	0.578517	-0.133641	0.719696	-0.00678995	0.983874	-0.0494797	0.864963
ENSG00000261118	ENSG00000261118	-0.668348	0.0202613	-0.270709	0.472833	-0.491495	0.0798235	-0.373536	0.206178
ENSG00000261123	ENSG00000261123	-0.835576	0.058795	-0.0758693	0.921043	-0.199778	0.681726	-0.456395	0.31163
ENSG00000261131	ENSG00000261131	-0.0420394	0.949786	0.390632	0.610486	0.417634	0.466768	0.0763953	0.911909
ENSG00000261136	ENSG00000261136	0.00998114	0.980148	0.16007	0.767529	-0.309626	0.397851	-0.277639	0.448675
ENSG00000261140	ENSG00000261140	-0.201517	0.738145	-0.728739	0.278549	-0.745863	0.186184	-0.363313	0.547577
ENSG00000261159	ENSG00000261159	-0.366688	0.4507	-0.211931	0.773091	0.028224	0.962238	-0.247979	0.629574
ENSG00000261167	ENSG00000261167	0.023992	0.914895	-0.127921	0.652957	-0.0343761	0.885355	-0.111478	0.603496
ENSG00000261172	ENSG00000261172	-0.832038	0.00571739	-0.20114	0.66957	-0.499579	0.106315	-0.676787	0.0268742
ENSG00000261187	ENSG00000261187	-0.303365	0.662123	-0.387963	0.693582	-0.429226	0.547232	-0.603323	0.383179
ENSG00000261207	ENSG00000261207	-0.519462	0.00625313	-0.124249	0.673283	-0.574013	0.00159744	-0.592044	0.00180534
ENSG00000261208	ENSG00000261208	-1.18119	1.44223e-05	-0.274367	0.458899	-1.11849	1.82651e-05	-1.49822	6.87193e-08
ENSG00000261215	ENSG00000261215	-0.623193	0.141343	-0.479884	0.348466	-0.812075	0.0448418	-0.63774	0.135659
ENSG00000261216	ENSG00000261216	0.190994	0.74392	0.0246488	0.98112	-0.533711	0.363388	0.166464	0.78752
ENSG00000261218	ENSG00000261218	-0.721272	0.104982	-0.424187	0.452907	-0.642956	0.139507	-0.130327	0.793947
ENSG00000261222	ENSG00000261222	-3.64033	1.42331e-09	-2.19148	4.68921e-06	-2.96425	2.02304e-09	-4.04095	3.69331e-10
ENSG00000261226	ENSG00000261226	-0.0334594	0.956333	-0.60419	0.361876	-1.09684	0.0387492	-0.450366	0.426373
ENSG00000261245	ENSG00000261245	-0.073793	0.932931	1.13075	0.12317	0.274694	0.742582	0.00981962	0.991411
ENSG00000261253	ENSG00000261253	0.926627	0.0996777	-0.167431	0.880904	-0.0195454	0.982064	0.207496	0.767388
ENSG00000261267	ENSG00000261267	2.47534	6.62174e-11	0.382327	0.589022	1.84139	2.71821e-06	2.05816	1.42758e-07
ENSG00000261269	ENSG00000261269	1.25961	0.000253302	0.0708849	0.924267	0.583322	0.135028	1.57741	3.07235e-06
ENSG00000261270	ENSG00000261270	0.011836	0.961879	-0.283821	0.253161	-0.0433569	0.867312	-0.0659869	0.785195
ENSG00000261312	ENSG00000261312	1.74351	0.00856253	1.01416	0.253012	0.850871	0.276446	1.75017	0.00850096
ENSG00000261324	ENSG00000261324	0.0318566	0.842501	-0.0584045	0.803275	-0.0390295	0.823292	-0.00565062	0.974634
ENSG00000261332	ENSG00000261332	-0.360839	0.15542	-0.0588046	0.896153	-0.17508	0.527211	-0.659488	0.00843537
ENSG00000261338	ENSG00000261338	-1.07562	3.39244e-12	-0.363852	0.0276819	-0.890413	7.83917e-10	-1.13387	2.56812e-13
ENSG00000261341	ENSG00000261341	0.696207	0.393467	0.121244	0.936901	0.557643	0.529038	0.199134	0.840858
ENSG00000261342	ENSG00000261342	-0.618538	0.225399	0.240986	0.742275	-0.559704	0.270165	-0.443372	0.39882
ENSG00000261346	ENSG00000261346	-0.070231	0.792184	0.118504	0.748427	-0.00804941	0.980379	-0.336672	0.167528
ENSG00000261349	ENSG00000261349	-0.325465	0.11563	0.0858457	0.806315	-0.199269	0.377152	-0.424376	0.0379834
ENSG00000261351	ENSG00000261351	-0.224629	0.23348	0.0220504	0.94782	0.0501049	0.822595	-0.116388	0.568995
ENSG00000261369	ENSG00000261369	0.50149	0.275071	0.509959	0.368639	0.221778	0.68132	0.223941	0.672775
ENSG00000261386	ENSG00000261386	-0.472262	0.0657153	-0.430458	0.144099	-0.746971	0.00230235	-0.765628	0.00265034
ENSG00000261396	ENSG00000261396	-1.11603	0.0530714	-0.536041	0.474778	-0.609902	0.302032	-0.764186	0.188465
ENSG00000261433	ENSG00000261433	0.45032	0.447369	-0.00787677	0.995076	0.229812	0.738157	-0.204068	0.775364
ENSG00000261442	ENSG00000261442	0.691986	0.151425	-0.370818	0.636482	-0.51704	0.363388	-0.278445	0.640767
ENSG00000261448	ENSG00000261448	-0.0138779	0.977331	0.00797472	0.99244	-0.205784	0.661207	-0.392293	0.375912
ENSG00000261451	ENSG00000261451	-0.0396023	0.95393	-0.372746	0.675481	-0.452102	0.483685	-1.23043	0.0554825
ENSG00000261460	ENSG00000261460	-0.297393	0.0518208	-0.182792	0.343083	-0.30561	0.0396096	-0.179738	0.263723
ENSG00000261468	ENSG00000261468	-0.30055	0.115366	-0.00865668	0.981881	-0.274987	0.15792	-0.353376	0.0634025
ENSG00000261471	ENSG00000261471	0.453781	0.0587517	-0.116414	0.784703	-0.290135	0.289511	-0.0727122	0.815338
ENSG00000261474	ENSG00000261474	-0.223661	0.35869	-0.0722361	0.860672	-0.365029	0.118542	-0.250549	0.309558
ENSG00000261476	ENSG00000261476	0.893887	0.0339171	0.156766	0.846005	0.145493	0.80021	0.722605	0.101681
ENSG00000261499	ENSG00000261499	0.0274944	0.94903	-0.0744769	0.910807	-0.293375	0.464323	0.0442258	0.92306
ENSG00000261505	ENSG00000261505	-0.0748894	0.360679	0.186742	0.0189543	0.0707018	0.406578	0.106965	0.176077
ENSG00000261512	ENSG00000261512	-0.158756	0.264637	0.11642	0.545201	-0.106546	0.488541	-0.000708947	0.996693
ENSG00000261526	ENSG00000261526	-0.563539	0.00073441	-0.076349	0.785761	-0.35292	0.0324046	-0.609529	0.000256762
ENSG00000261529	ENSG00000261529	1.92738	0.0199051	-0.600912	0.71935	0.406303	0.723111	-0.413693	0.739717
ENSG00000261535	ENSG00000261535	-0.129126	0.815126	-0.0502976	0.955091	-0.286369	0.600925	-0.422743	0.429452
ENSG00000261542	ENSG00000261542	-0.217567	0.660903	0.165764	0.824689	-0.475127	0.323779	-0.0874623	0.873832
ENSG00000261544	ENSG00000261544	0.656227	0.275307	-0.861839	0.28702	-0.553079	0.432788	-0.488463	0.49075
ENSG00000261546	ENSG00000261546	-0.0184814	0.952489	-0.296395	0.374382	-0.442424	0.0888755	-0.98625	0.000189753
ENSG00000261553	ENSG00000261553	0.601696	0.00745547	0.177933	0.62354	0.572739	0.00964213	0.635991	0.00440522
ENSG00000261560	ENSG00000261560	0.246171	0.397772	0.0316892	0.954279	-0.227771	0.476184	0.038369	0.914666
ENSG00000261573	ENSG00000261573	1.73387	0.000763835	-0.0318733	0.978339	0.0917002	0.904852	0.604781	0.311292
ENSG00000261575	ENSG00000261575	-0.718483	0.485828	-0.344082	0.830042	-0.397849	0.721639	0.139907	0.901443
ENSG00000261582	ENSG00000261582	-0.270058	0.439462	-0.0538175	0.928606	-0.609792	0.0603748	-0.291034	0.414269
ENSG00000261586	ENSG00000261586	-0.124827	0.727391	0.322137	0.40535	0.145386	0.685779	0.0358743	0.928576
ENSG00000261592	ENSG00000261592	0.0935593	0.872126	-0.154707	0.862381	0.213059	0.710817	-0.26969	0.646083
ENSG00000261596	ENSG00000261596	-0.0536221	0.877133	0.0719394	0.891424	-0.0700393	0.849771	-0.266451	0.410561
ENSG00000261604	ENSG00000261604	1.28963	0.0175905	0.732113	0.320094	0.943065	0.103356	1.21245	0.0281238
ENSG00000261606	ENSG00000261606	0.0298279	0.967578	0.471877	0.554678	-0.0400778	0.959883	0.422221	0.499823
ENSG00000261611	ENSG00000261611	-0.78507	0.203255	0.0137783	0.990622	-0.645288	0.290896	-0.137978	0.839343
ENSG00000261613	ENSG00000261613	-0.477339	0.373357	-0.30117	0.702878	-0.738248	0.161395	-0.130266	0.828801
ENSG00000261616	ENSG00000261616	-0.358241	0.402868	0.513065	0.238102	0.0409767	0.934035	-0.0406786	0.93563
ENSG00000261628	ENSG00000261628	-0.0818299	0.918922	-0.279689	0.807786	-0.186279	0.827675	-0.667645	0.373851
ENSG00000261630	ENSG00000261630	1.01577	0.125115	0.644292	0.492564	0.166862	0.852882	0.607828	0.409836
ENSG00000261654	ENSG00000261654	0.496049	0.0540511	-0.217947	0.592122	-0.00660614	0.987236	0.15436	0.616987
ENSG00000261659	ENSG00000261659	-0.759782	0.0277866	-0.203028	0.693432	-0.519083	0.125075	-0.818234	0.0182373
ENSG00000261669	ENSG00000261669	0.391537	0.378196	-0.0535549	0.948683	-0.0689241	0.90367	-0.100663	0.852979
ENSG00000261692	ENSG00000261692	1.18769	0.125247	0.101819	0.948574	0.295134	0.77135	0.0568936	0.957409
ENSG00000261693	ENSG00000261693	-0.540958	0.335792	-0.0862144	0.928606	-0.448122	0.435405	-0.628035	0.271342
ENSG00000261714	ENSG00000261714	1.20542	0.0549811	0.454718	0.661212	-0.226127	0.800009	-0.244441	0.779494
ENSG00000261723	ENSG00000261723	0.354349	0.646202	0.961867	0.228655	-0.1763	0.848817	0.524709	0.486391
ENSG00000261732	ENSG00000261732	0.235515	0.51912	-0.190136	0.737686	-0.206375	0.613224	-0.0597023	0.89172
ENSG00000261754	ENSG00000261754	-0.385453	0.0833162	-0.176541	0.585596	-0.0600738	0.830346	-0.585581	0.00760303
ENSG00000261766	ENSG00000261766	-0.633155	0.0254595	-0.39547	0.241498	-0.488882	0.0797636	-0.623481	0.0282551
ENSG00000261770	ENSG00000261770	-0.28661	0.216882	0.0154938	0.971303	-0.121663	0.639084	-0.224818	0.351089
ENSG00000261775	ENSG00000261775	-0.596797	0.248922	-0.655597	0.284975	-1.00609	0.0443064	-0.852336	0.103082
ENSG00000261783	ENSG00000261783	0.470926	0.48461	0.161458	0.891341	0.0121393	0.990221	0.148661	0.852739
ENSG00000261786	ENSG00000261786	1.13811	0.0341174	1.32042	0.0210152	1.04002	0.0581059	0.573532	0.350838
ENSG00000261798	ENSG00000261798	-1.15548	0.082387	0.122403	0.912319	-0.823712	0.206338	-0.823689	0.214523
ENSG00000261799	ENSG00000261799	0.0659056	0.505254	0.10873	0.353965	0.0982901	0.317179	0.0707512	0.485103
ENSG00000261804	ENSG00000261804	0.124357	0.679582	0.00557005	0.99244	-0.308556	0.29434	-0.192307	0.537063
ENSG00000261819	ENSG00000261819	-0.0289258	0.939683	-0.230518	0.632433	-0.772687	0.0139864	-0.477819	0.149229
ENSG00000261832	ENSG00000261832	-0.718722	0.313637	-0.00858195	0.995231	-0.885325	0.216614	-1.39169	0.0578949
ENSG00000261837	ENSG00000261837	1.34604	0.0389246	0.876265	0.311078	0.610137	0.433227	0.703077	0.348431
ENSG00000261840	ENSG00000261840	-0.0406915	0.853916	-0.199066	0.421185	-0.0590634	0.799761	-0.287516	0.141231
ENSG00000261872	ENSG00000261872	0.96732	0.100792	0.00521611	0.99634	0.230587	0.765286	0.222088	0.767652
ENSG00000261884	ENSG00000261884	0.703126	9.73272e-21	0.283637	0.000780095	0.403404	1.82472e-07	0.7039	8.94801e-21
ENSG00000261888	ENSG00000261888	-2.90327	5.60674e-10	0.420738	0.465005	-1.42848	0.000517102	-2.26187	2.14072e-07
ENSG00000261889	ENSG00000261889	1.11213	0.000243498	0.26063	0.612972	0.696629	0.0302401	1.02642	0.000843475
ENSG00000261898	ENSG00000261898	-0.619464	0.252039	-0.0948108	0.91966	-0.315011	0.588102	-0.385064	0.496152
ENSG00000261924	ENSG00000261924	0.116047	0.828757	-0.349076	0.62215	-1.22462	0.0129235	-0.53605	0.30258
ENSG00000261996	ENSG00000261996	-0.604334	0.0236738	0.069161	0.886407	-0.434602	0.108612	-0.631595	0.0183674
ENSG00000261997	ENSG00000261997	0.180913	0.699345	-1.06052	0.0281248	-0.797093	0.0724637	-0.0237642	0.965327
ENSG00000262039	ENSG00000262039	-1.21365	0.000826546	-0.267186	0.598211	-1.19163	0.000471228	-0.84462	0.0172485
ENSG00000262049	ENSG00000262049	-0.475139	0.000225902	0.0134515	0.957296	-0.364205	0.00344775	-0.493518	0.000124783
ENSG00000262050	ENSG00000262050	-0.248693	0.626283	-0.578818	0.325509	-0.252395	0.63635	-1.16654	0.0229287
ENSG00000262089	ENSG00000262089	-0.281092	0.14012	-0.0231211	0.947407	-0.259341	0.173148	-0.179288	0.373007
ENSG00000262098	ENSG00000262098	-1.9728	0.00335102	-1.03646	0.119049	-1.92852	0.00156168	-2.15479	0.00185549
ENSG00000262115	ENSG00000262115	-1.18665	0.0648397	-0.24651	0.802825	-0.231751	0.742907	-0.430803	0.512544
ENSG00000262147	ENSG00000262147	0.40905	0.469968	0.197228	0.833495	0.548001	0.326055	0.121728	0.856895
ENSG00000262151	ENSG00000262151	-0.230676	0.750525	-0.496292	0.601369	-1.09206	0.110187	-0.584914	0.414655
ENSG00000262227	ENSG00000262227	-0.13813	0.603209	0.0472548	0.9155	0.198297	0.443799	0.0742242	0.795012
ENSG00000262228	ENSG00000262228	0.275692	0.577991	0.320157	0.645399	0.401357	0.423657	0.124997	0.823781
ENSG00000262248	ENSG00000262248	-0.46592	0.454679	0.31361	0.718879	-0.584105	0.350174	-0.196487	0.772062
ENSG00000262265	ENSG00000262265	0.304326	0.592386	-0.528769	0.48359	-0.155327	0.820369	-0.0857763	0.899382
ENSG00000262312	ENSG00000262312	-0.558463	1.57865e-07	0.382694	0.00054853	-0.271782	0.0146052	-0.500051	2.87053e-06
ENSG00000262319	ENSG00000262319	-0.673648	3.06661e-05	0.00891529	0.977913	-0.579373	0.000170841	-0.484343	0.00281378
ENSG00000262358	ENSG00000262358	0.284118	0.702408	1.14808	0.0904978	0.527105	0.457788	0.200766	0.803048
ENSG00000262370	ENSG00000262370	-0.61201	1.73801e-05	-0.742717	1.59602e-07	-0.6711	1.14725e-06	-0.738167	2.23866e-07
ENSG00000262372	ENSG00000262372	-0.200817	0.544196	-0.018614	0.975607	-0.315389	0.340937	-0.180537	0.60142
ENSG00000262380	ENSG00000262380	0.043979	0.943699	-0.335505	0.682074	-0.392305	0.509221	-0.155391	0.805559
ENSG00000262408	ENSG00000262408	2.45086	2.68664e-06	-0.766185	0.466756	1.43801	0.0124147	1.54854	0.00721771
ENSG00000262420	ENSG00000262420	-0.305095	0.619505	-0.650989	0.374811	-0.370442	0.561211	-0.265977	0.678176
ENSG00000262482	ENSG00000262482	-0.534935	0.111413	-0.0908837	0.873572	-0.455319	0.16936	-1.08325	0.00173023
ENSG00000262488	ENSG00000262488	-3.21365	0.0010488	0.279228	0.814789	-1.63462	0.0303481	-2.10689	0.0106979
ENSG00000262495	ENSG00000262495	0.888573	0.0034677	0.443083	0.27385	0.894182	0.00270898	1.14651	8.73425e-05
ENSG00000262516	ENSG00000262516	1.19135	0.0402504	0.396061	0.688832	0.0456497	0.958738	0.203417	0.793162
ENSG00000262539	ENSG00000262539	-0.394266	0.500614	0.00535939	0.996151	-0.355723	0.578444	-0.204837	0.751791
ENSG00000262580	ENSG00000262580	-1.77989	3.03292e-85	-0.372534	5.22545e-05	-1.28136	1.40636e-50	-1.50482	3.82571e-64
ENSG00000262587	ENSG00000262587	0.283905	0.171345	0.094407	0.784538	0.0688981	0.790263	0.451749	0.0211207
ENSG00000262636	ENSG00000262636	1.75048	0.00569306	1.31813	0.0806507	0.269143	0.769581	1.52342	0.0197472
ENSG00000262652	ENSG00000262652	0.218509	0.571454	-0.00355302	0.996151	0.187918	0.650457	-0.240292	0.568405
ENSG00000262663	ENSG00000262663	-0.499766	0.100761	0.490322	0.148754	-0.191747	0.58506	-0.552934	0.0689057
ENSG00000262691	ENSG00000262691	-0.276567	0.436667	-0.00478729	0.994698	-0.190604	0.617519	-0.454814	0.195587
ENSG00000262692	ENSG00000262692	-0.262683	0.173628	0.301033	0.129071	-0.0702975	0.750951	0.0576066	0.793227
ENSG00000262700	ENSG00000262700	-0.665384	0.156884	-0.548814	0.33029	-0.175436	0.739304	-0.68428	0.149393
ENSG00000262703	ENSG00000262703	0.261812	0.587419	0.182217	0.808333	0.0355285	0.952529	0.563317	0.202343
ENSG00000262712	ENSG00000262712	0.177257	0.640436	0.0768233	0.903896	0.17728	0.657016	-0.0125057	0.978181
ENSG00000262714	ENSG00000262714	0.069622	0.841704	-0.0135685	0.981884	-0.23472	0.487756	-0.281935	0.394922
ENSG00000262728	ENSG00000262728	-1.35479	0.0013752	-0.661386	0.132106	-0.482481	0.221965	-0.684821	0.0877162
ENSG00000262732	ENSG00000262732	0.301853	0.629018	0.358502	0.678683	-0.422629	0.532467	0.70499	0.208843
ENSG00000262766	ENSG00000262766	-0.163873	0.488942	-0.0214895	0.959585	-0.0420451	0.880575	-0.0700725	0.789613
ENSG00000262777	ENSG00000262777	0.397084	0.147811	0.203654	0.621137	0.0153624	0.968048	0.126373	0.698417
ENSG00000262810	ENSG00000262810	0.317274	0.47269	0.211301	0.755636	0.378683	0.393477	0.354569	0.428029
ENSG00000262815	ENSG00000262815	0.26181	0.725603	-0.472734	0.657621	-0.43908	0.583036	-0.812938	0.30103
ENSG00000262823	ENSG00000262823	-1.1106	5.92774e-11	-0.418598	0.0141644	-0.664688	1.59383e-05	-0.978306	4.51409e-09
ENSG00000262833	ENSG00000262833	0.981202	0.0642039	-0.0604598	0.956825	-0.00579144	0.994627	0.354832	0.571646
ENSG00000262837	ENSG00000262837	-0.364775	0.647209	-0.0564206	0.967598	-0.712679	0.371915	-0.963681	0.222208
ENSG00000262873	ENSG00000262873	-1.84409	7.33365e-05	-0.510066	0.320258	-1.24255	0.00221356	-1.50257	0.000680299
ENSG00000262877	ENSG00000262877	-1.81706	3.72545e-05	-1.15921	0.0051132	-1.42813	0.000257502	-1.49398	0.000373465
ENSG00000262879	ENSG00000262879	-0.19189	0.188327	0.00964823	0.973101	-0.184698	0.219707	-0.18243	0.220147
ENSG00000262884	ENSG00000262884	-1.23045	0.0509615	-1.2602	0.06034	-1.28421	0.0325735	-1.69818	0.01087
ENSG00000262979	ENSG00000262979	2.49237	2.01541e-28	0.326334	0.382384	1.4777	4.14159e-10	1.87155	1.14071e-15
ENSG00000262999	ENSG00000262999	0.494715	0.497374	-0.583461	0.590127	-0.424505	0.617991	-0.660665	0.422929
ENSG00000263011	ENSG00000263011	-1.04951	0.00964285	-0.130005	0.842637	-0.849026	0.0262109	-1.05588	0.00929485
ENSG00000263015	ENSG00000263015	-1.21617	0.0599373	-0.761849	0.328168	-1.01331	0.108669	-1.95453	0.00511377
ENSG00000263033	ENSG00000263033	-0.114023	0.73429	0.744868	0.00549018	0.208684	0.50783	0.102167	0.765637
ENSG00000263065	ENSG00000263065	0.324293	0.57163	0.256641	0.767422	0.258727	0.67875	0.386113	0.505314
ENSG00000263080	ENSG00000263080	1.15406	0.0490768	0.545473	0.537624	0.56601	0.408197	1.41714	0.0121395
ENSG00000263089	ENSG00000263089	-0.52589	0.189864	-0.82898	0.0539805	-1.24185	0.00127921	-1.74241	5.99503e-05
ENSG00000263126	ENSG00000263126	-0.383182	0.00154624	0.0927384	0.611189	-0.238045	0.0514551	-0.377468	0.00183172
ENSG00000263164	ENSG00000263164	-1.19255	0.00583518	-0.0735309	0.923097	-0.709802	0.0875039	-0.815408	0.0555469
ENSG00000263220	ENSG00000263220	0.511342	0.0748284	0.142396	0.772542	0.0667454	0.862381	-0.146835	0.68506
ENSG00000263235	ENSG00000263235	-0.129661	0.622492	-0.0664082	0.877681	-0.0301608	0.921546	-0.0742767	0.795012
ENSG00000263272	ENSG00000263272	-0.293985	0.00396525	0.00245403	0.991342	-0.321864	0.000968132	-0.171808	0.106613
ENSG00000263276	ENSG00000263276	-0.286263	0.270764	-0.166731	0.664042	-0.254429	0.346955	-0.322363	0.218428
ENSG00000263321	ENSG00000263321	-0.694104	0.102799	-0.0363394	0.961897	-0.386975	0.371528	-0.468071	0.281387
ENSG00000263326	ENSG00000263326	-0.638577	0.0576068	-0.317388	0.473644	-0.293509	0.411733	-0.495721	0.147357
ENSG00000263335	ENSG00000263335	-0.197697	0.181284	-0.100041	0.647036	-0.114864	0.473632	-0.181465	0.230053
ENSG00000263370	ENSG00000263370	0.0608254	0.8895	-0.0132466	0.985756	-0.311337	0.45416	-0.0549851	0.907174
ENSG00000263393	ENSG00000263393	1.14371	0.0033551	0.527722	0.330215	0.58405	0.183713	1.11021	0.00472662
ENSG00000263466	ENSG00000263466	0.306203	0.49157	0.439993	0.423295	0.0689128	0.901178	0.547529	0.19333
ENSG00000263477	ENSG00000263477	1.23419	0.0582655	0.311124	0.79442	0.529014	0.501062	-0.55497	0.533367
ENSG00000263531	ENSG00000263531	0.0145029	0.980326	-0.126284	0.887838	-0.395811	0.476184	-0.469409	0.391007
ENSG00000263624	ENSG00000263624	0.0453079	0.911461	-0.292167	0.553132	-0.556437	0.117916	0.0479016	0.91175
ENSG00000263657	ENSG00000263657	-0.13626	0.620103	0.000341263	0.999379	-0.266826	0.309467	-0.263223	0.327487
ENSG00000263667	ENSG00000263667	0.410388	0.554404	0.716476	0.37683	0.243627	0.75947	-0.194804	0.812932
ENSG00000263731	ENSG00000263731	0.0718267	0.792105	0.0896964	0.82556	-0.0352052	0.908741	-0.0199365	0.948838
ENSG00000263786	ENSG00000263786	0.374452	0.508495	0.336551	0.684484	0.172406	0.797204	0.204995	0.745825
ENSG00000263823	ENSG00000263823	0.0346205	0.909375	0.181345	0.631107	0.187512	0.506225	0.143305	0.614938
ENSG00000263826	ENSG00000263826	0.243323	0.0265812	0.176492	0.177494	0.303751	0.00333535	0.369817	0.000404528
ENSG00000263847	ENSG00000263847	0.0617054	0.825302	0.0902241	0.826069	-0.189064	0.482692	-0.0750772	0.797126
ENSG00000263916	ENSG00000263916	-0.000731348	0.998982	0.189347	0.752103	0.106448	0.819785	0.126066	0.778728
ENSG00000263982	ENSG00000263982	0.414433	0.549267	-1.00095	0.24635	-0.256835	0.755024	0.193513	0.805253
ENSG00000263990	ENSG00000263990	0.193563	0.554198	0.249188	0.557292	-0.0187908	0.964089	0.270686	0.402497
ENSG00000264044	ENSG00000264044	0.103903	0.791858	-0.387267	0.401149	-0.218922	0.585295	-0.35283	0.359867
ENSG00000264057	ENSG00000264057	-0.281942	0.477906	0.0319985	0.963334	-0.258556	0.528143	-0.546113	0.165711
ENSG00000264083	ENSG00000264083	0.319977	0.573477	0.170642	0.857004	0.318795	0.600166	-0.059975	0.931603
ENSG00000264112	ENSG00000264112	-0.728453	2.73034e-10	-0.201829	0.169909	-0.600693	1.38933e-07	-0.788672	8.32173e-12
ENSG00000264188	ENSG00000264188	-0.091883	0.855775	0.195616	0.772645	-0.261449	0.596267	-0.4529	0.342341
ENSG00000264254	ENSG00000264254	1.27114	0.00865106	-0.489781	0.565189	0.473815	0.422762	0.725065	0.18265
ENSG00000264270	ENSG00000264270	0.859002	0.110652	-0.154663	0.885389	-0.175868	0.811969	-0.147306	0.838946
ENSG00000264281	ENSG00000264281	-0.0657659	0.909435	0.142962	0.865054	-0.0221907	0.972594	0.265267	0.614634
ENSG00000264290	ENSG00000264290	-0.610085	0.013993	0.0292212	0.948299	-0.376978	0.125705	-0.726603	0.0035557
ENSG00000264304	ENSG00000264304	-0.274466	0.166482	0.0340708	0.926646	-0.386232	0.0449023	-0.462045	0.016732
ENSG00000264324	ENSG00000264324	-0.26391	0.568729	-0.166885	0.815781	-0.301238	0.526234	-0.516516	0.259728
ENSG00000264456	ENSG00000264456	-0.0230425	0.927918	-1.47068	2.32005e-12	-0.781636	0.00010887	-0.0233473	0.931707
ENSG00000264520	ENSG00000264520	-0.639301	0.162343	-0.0972482	0.899894	-0.200713	0.690173	-0.821857	0.0759037
ENSG00000264546	ENSG00000264546	1.03512	0.0791027	0.251918	0.817056	0.0834116	0.919897	-0.310439	0.687911
ENSG00000264577	ENSG00000264577	0.566527	1.21877e-08	0.35339	0.00106142	0.474911	1.55041e-06	0.51036	3.73946e-07
ENSG00000264635	ENSG00000264635	0.866805	0.258631	0.544729	0.641317	0.28622	0.766789	0.822969	0.298123
ENSG00000264673	ENSG00000264673	0.306879	0.789319	0.237866	0.899894	-0.519301	0.681035	0.0749269	0.9543
ENSG00000264739	ENSG00000264739	0.177387	0.76918	-0.718678	0.311827	-0.825742	0.1596	-0.554001	0.373051
ENSG00000264769	ENSG00000264769	0.0459136	0.892049	0.0295364	0.956618	0.170716	0.593463	0.14053	0.663455
ENSG00000264772	ENSG00000264772	0.469775	0.00343145	-0.339958	0.084014	-0.00693783	0.977729	0.353356	0.0339188
ENSG00000264829	ENSG00000264829	1.37247	0.110704	-0.019734	0.99242	-0.529962	0.643575	-0.00932864	0.993929
ENSG00000264853	ENSG00000264853	1.18826	0.00188859	-0.303029	0.647988	-0.307958	0.531753	-0.0523233	0.923721
ENSG00000264895	ENSG00000264895	0.458902	0.0770259	0.402557	0.190173	0.00268232	0.994627	0.181915	0.548484
ENSG00000264924	ENSG00000264924	0.330139	0.207865	-0.11072	0.807793	-0.0130013	0.971693	0.373153	0.153747
ENSG00000264937	ENSG00000264937	0.0142882	0.976736	-0.342759	0.556581	-0.286367	0.532467	0.0742482	0.881112
ENSG00000264968	ENSG00000264968	0.611615	0.471136	0.0220027	0.989919	-0.555183	0.575194	-0.301672	0.765451
ENSG00000265010	ENSG00000265010	-0.750301	0.251854	0.24982	0.793394	-0.089441	0.906178	-0.141529	0.845049
ENSG00000265100	ENSG00000265100	0.20043	0.53517	0.557419	0.0844944	0.0772047	0.841348	0.226359	0.491188
ENSG00000265118	ENSG00000265118	-0.777015	0.097431	-0.220104	0.761763	-0.36591	0.458738	-0.562871	0.238556
ENSG00000265136	ENSG00000265136	0.132751	0.721368	0.380027	0.349223	-0.00488722	0.992152	0.0293665	0.945942
ENSG00000265194	ENSG00000265194	0.101407	0.772992	-0.378097	0.349361	-0.0350507	0.931179	-0.311361	0.363156
ENSG00000265204	ENSG00000265204	0.296571	0.366883	-0.0699177	0.908339	-0.0780095	0.850532	-0.0867445	0.825271
ENSG00000265205	ENSG00000265205	-0.103099	0.543925	-0.100524	0.671767	-0.23305	0.137289	-0.0153378	0.93953
ENSG00000265218	ENSG00000265218	0.444368	0.235904	0.306836	0.558952	0.359202	0.362112	0.268715	0.517444
ENSG00000265261	ENSG00000265261	1.35133	0.021155	0.366573	0.726201	0.607899	0.381812	0.43475	0.547577
ENSG00000265287	ENSG00000265287	-0.639296	0.307807	0.259125	0.769377	-0.631532	0.306661	-0.321307	0.624386
ENSG00000265298	ENSG00000265298	-1.00645	1.09651e-19	-0.34517	0.00243833	-0.690358	2.93211e-11	-0.780381	7.03329e-13
ENSG00000265342	ENSG00000265342	0.0127619	0.984624	-0.790824	0.27764	-0.189885	0.78689	-0.926489	0.141474
ENSG00000265393	ENSG00000265393	-0.439731	0.329448	-0.230705	0.726201	-0.561341	0.198565	-0.292574	0.535859
ENSG00000265399	ENSG00000265399	-1.27284	3.24527e-06	-0.380854	0.223779	-0.943009	0.000167625	-1.103	3.86761e-05
ENSG00000265415	ENSG00000265415	-0.721415	0.233735	-1.45764	0.0253827	-0.819845	0.171787	-0.803655	0.190652
ENSG00000265460	ENSG00000265460	-1.02157	0.0372966	-0.0760785	0.928667	-0.619872	0.197034	-0.59562	0.225644
ENSG00000265474	ENSG00000265474	0.671491	0.163452	0.556083	0.366297	1.2319	0.00428654	0.78311	0.0988823
ENSG00000265490	ENSG00000265490	-0.690301	0.198564	0.0293425	0.976114	-0.781287	0.137404	-0.478505	0.387427
ENSG00000265496	ENSG00000265496	0.642856	0.329448	0.343299	0.746309	0.284336	0.719024	0.427975	0.553287
ENSG00000265511	ENSG00000265511	-0.0841708	0.771693	0.320122	0.272524	-0.30916	0.241882	-0.325681	0.230692
ENSG00000265625	ENSG00000265625	0.350433	0.239772	0.0509632	0.928606	-0.182501	0.604243	-0.264733	0.428872
ENSG00000265656	ENSG00000265656	0.303957	0.37648	-0.083664	0.89315	0.168792	0.667115	-0.237225	0.537239
ENSG00000265678	ENSG00000265678	-0.578263	0.0254037	0.390769	0.156202	-0.151918	0.598863	-0.681003	0.00869389
ENSG00000265690	ENSG00000265690	-1.00348	0.000457447	-0.276705	0.454167	-0.479063	0.0838049	-0.368058	0.204011
ENSG00000265713	ENSG00000265713	-0.530007	0.156911	-0.279401	0.601722	-0.458212	0.229914	-0.359734	0.356917
ENSG00000265739	ENSG00000265739	1.00027	0.0753606	-0.924688	0.257996	-0.104831	0.896427	-0.841534	0.24187
ENSG00000265749	ENSG00000265749	0.189734	0.30525	0.00271927	0.994481	0.20196	0.277574	0.19427	0.302119
ENSG00000265791	ENSG00000265791	-0.133455	0.621544	-0.148698	0.695489	-0.238651	0.364755	-0.203242	0.45116
ENSG00000265798	ENSG00000265798	-0.530723	0.464185	-0.408132	0.69345	-0.139577	0.86586	-0.449443	0.552536
ENSG00000265800	ENSG00000265800	-0.539491	0.329928	-0.512263	0.466369	-0.209144	0.735079	-0.377512	0.514015
ENSG00000265845	ENSG00000265845	0.404095	0.282232	-0.181486	0.773091	-0.505621	0.210689	-0.41173	0.321858
ENSG00000265907	ENSG00000265907	1.83715	1.39968e-05	0.167172	0.856019	0.877573	0.0674733	1.26772	0.00506776
ENSG00000265908	ENSG00000265908	0.963327	0.0615642	0.440472	0.576901	0.273957	0.677481	0.248117	0.705371
ENSG00000265975	ENSG00000265975	0.55775	0.023114	0.290113	0.389269	0.592134	0.0145379	0.741328	0.00176171
ENSG00000265982	ENSG00000265982	-1.22439	1.00432e-12	-0.238803	0.263332	-0.757816	2.66662e-06	-0.781702	2.81978e-06
ENSG00000266049	ENSG00000266049	2.2011	3.27016e-07	0.182833	0.846128	1.08228	0.0250167	1.44279	0.00178022
ENSG00000266088	ENSG00000266088	-1.22734	0.00188384	0.500023	0.217831	-0.156921	0.715259	-0.944392	0.0142233
ENSG00000266126	ENSG00000266126	0.784478	0.217288	0.739171	0.35335	0.496916	0.48428	0.0186432	0.983472
ENSG00000266171	ENSG00000266171	0.343677	0.587729	-0.754086	0.351777	-0.202585	0.787997	-0.105659	0.889825
ENSG00000266302	ENSG00000266302	-0.861444	0.00220689	-0.197672	0.654934	-0.37113	0.22116	-0.67801	0.0161262
ENSG00000266340	ENSG00000266340	-0.106316	0.852462	-1.33586	0.015816	-1.32528	0.00933473	-0.7706	0.14561
ENSG00000266371	ENSG00000266371	2.06076	0.0170006	0.373982	0.831363	0.35877	0.772857	0.998955	0.325342
ENSG00000266378	ENSG00000266378	0.228513	0.566219	0.686309	0.0743863	-0.199452	0.65372	0.144656	0.739717
ENSG00000266385	ENSG00000266385	0.0520243	0.896955	0.0946831	0.874302	-0.130141	0.751048	-0.215462	0.582764
ENSG00000266469	ENSG00000266469	0.293577	0.000155523	0.192613	0.0266603	0.225062	0.00376934	0.281602	0.000304401
ENSG00000266490	ENSG00000266490	0.249354	0.257205	0.105348	0.768347	-0.0399063	0.887484	-0.135799	0.589336
ENSG00000266538	ENSG00000266538	0.0190519	0.968987	-0.00291003	0.996497	0.24387	0.577212	0.15037	0.744071
ENSG00000266598	ENSG00000266598	1.22097	0.0909675	-0.322695	0.816091	-0.045088	0.966829	0.426067	0.624092
ENSG00000266601	ENSG00000266601	-0.476287	0.191547	0.0710394	0.912166	0.104142	0.808557	-0.0612026	0.888032
ENSG00000266644	ENSG00000266644	-0.115658	0.89468	-0.569671	0.612493	-0.840287	0.309027	-1.61087	0.065058
ENSG00000266651	ENSG00000266651	0.590954	0.171894	0.0240576	0.978339	0.371684	0.440077	0.372204	0.432779
ENSG00000266677	ENSG00000266677	-0.443087	0.528524	0.0427213	0.97262	-0.527543	0.465805	-1.00696	0.154773
ENSG00000266708	ENSG00000266708	0.298764	0.363131	-0.19753	0.699006	-0.150828	0.697054	-0.00534995	0.990354
ENSG00000266709	ENSG00000266709	0.501745	0.0120096	0.682049	0.000753381	0.403965	0.0505896	0.319681	0.13447
ENSG00000266717	ENSG00000266717	-0.378397	0.0817313	0.155806	0.60837	-0.18513	0.424155	-0.235602	0.300544
ENSG00000266718	ENSG00000266718	-0.626434	0.300648	0.270492	0.767529	-0.639534	0.300707	-0.488366	0.436011
ENSG00000266728	ENSG00000266728	2.79364	0.000746908	-0.641871	0.735088	1.71136	0.0637662	2.0667	0.0193202
ENSG00000266783	ENSG00000266783	1.29939	0.0103264	0.390504	0.652061	-0.176863	0.816133	0.640867	0.276315
ENSG00000266865	ENSG00000266865	-0.699254	0.00381408	-0.211171	0.531853	-0.561675	0.0165201	-0.591708	0.0144619
ENSG00000266896	ENSG00000266896	-0.18402	0.461513	0.0567478	0.890235	-0.194805	0.440957	-0.052826	0.85224
ENSG00000266897	ENSG00000266897	-0.590431	0.27846	-0.158894	0.861254	-0.341223	0.557173	-0.232472	0.693457
ENSG00000266900	ENSG00000266900	1.17733	0.168609	-0.57271	0.704207	0.000528	0.999817	0.453639	0.654441
ENSG00000266907	ENSG00000266907	-2.32869	0.00197312	-1.99145	0.0057794	-1.22019	0.0626681	-2.25175	0.00246044
ENSG00000266910	ENSG00000266910	0.575112	0.127565	0.207278	0.742025	0.466066	0.241133	0.543135	0.159616
ENSG00000266918	ENSG00000266918	-0.195176	0.679652	0.0385297	0.961897	-0.408466	0.377285	-0.212303	0.664156
ENSG00000266928	ENSG00000266928	-0.617582	0.306435	-0.191854	0.846788	-0.367874	0.573198	-0.605467	0.325289
ENSG00000266931	ENSG00000266931	-0.317177	0.300247	-0.0692794	0.893927	-0.0754367	0.833204	-0.329073	0.291246
ENSG00000266934	ENSG00000266934	0.316419	0.59189	0.356455	0.665747	-0.204874	0.767159	-0.130826	0.851022
ENSG00000266936	ENSG00000266936	0.182581	0.781147	-0.241224	0.811879	-0.225538	0.755323	-0.592679	0.368824
ENSG00000266941	ENSG00000266941	0.0837257	0.918323	-0.644487	0.51942	-0.800243	0.300491	-0.360311	0.657277
ENSG00000266947	ENSG00000266947	0.573756	2.26738e-08	-0.0877885	0.619209	0.189682	0.10309	0.473129	5.83555e-06
ENSG00000266954	ENSG00000266954	-0.941798	0.172508	0.341518	0.71375	-0.564341	0.411724	-0.48472	0.49022
ENSG00000266957	ENSG00000266957	-0.591022	0.372339	-0.406527	0.669722	-1.03833	0.110157	-0.685675	0.308407
ENSG00000266961	ENSG00000266961	0.262493	0.798202	-2.97802	0.0253339	-0.0844134	0.944539	-0.261051	0.818172
ENSG00000266965	ENSG00000266965	2.20058	0.0527938	0.223719	0.928667	-0.0994842	0.956694	0.187886	0.91175
ENSG00000266976	ENSG00000266976	5.34534	1.27596e-10	0.770429	0.657541	4.05116	3.07649e-06	5.15209	7.28142e-10
ENSG00000266978	ENSG00000266978	1.33277	0.00949555	0.678671	0.341727	0.899328	0.103902	1.48346	0.00324559
ENSG00000266980	ENSG00000266980	0.467942	0.0983542	-0.116721	0.82104	-0.0712696	0.850522	-0.30738	0.352345
ENSG00000266987	ENSG00000266987	1.38087	0.0922807	-0.604046	0.679752	-0.805414	0.447194	-1.08155	0.310247
ENSG00000266993	ENSG00000266993	0.558535	0.00557628	0.213644	0.464588	0.260611	0.248712	0.515763	0.0115571
ENSG00000266998	ENSG00000266998	-0.905663	1.37922e-05	-0.501859	0.0216474	-1.0538	9.4036e-08	-1.7552	3.44865e-14
ENSG00000267002	ENSG00000267002	-0.525125	1.50297e-09	0.0230819	0.893847	-0.282776	0.00121146	-0.550432	2.33119e-10
ENSG00000267006	ENSG00000267006	1.30009	0.0085461	-0.474578	0.595529	-0.0303649	0.969381	0.733853	0.188563
ENSG00000267009	ENSG00000267009	1.7787	3.12111e-11	-0.460519	0.275965	0.681801	0.0247673	1.65868	8.52558e-10
ENSG00000267016	ENSG00000267016	-0.984447	4.64341e-05	-0.32084	0.307772	-1.00895	1.82634e-05	-1.25016	2.99682e-07
ENSG00000267033	ENSG00000267033	0.12103	0.783971	0.110314	0.87248	0.000998876	0.998585	0.377057	0.343227
ENSG00000267035	ENSG00000267035	-1.08997	0.0984262	-0.87602	0.258526	-1.12273	0.0812921	-1.12777	0.0904013
ENSG00000267048	ENSG00000267048	-0.515696	0.0273323	-0.0416595	0.921412	-0.332179	0.153305	-0.243171	0.322793
ENSG00000267049	ENSG00000267049	-0.183322	0.559187	0.509043	0.0766509	-0.129075	0.699069	0.421923	0.119065
ENSG00000267053	ENSG00000267053	-0.206567	0.822252	0.247189	0.855657	0.261708	0.782128	-0.462978	0.613434
ENSG00000267058	ENSG00000267058	-0.374409	0.162555	-0.057373	0.90184	-0.272095	0.317179	-0.356918	0.19047
ENSG00000267074	ENSG00000267074	2.53521	9.29838e-116	0.435816	0.00103316	2.01675	2.93221e-73	2.47134	7.66958e-110
ENSG00000267078	ENSG00000267078	-0.268208	0.585112	-0.18511	0.802825	-0.195994	0.708476	-0.114131	0.831995
ENSG00000267092	ENSG00000267092	0.149123	0.802097	-0.399143	0.617205	-0.294738	0.63635	-0.256853	0.678659
ENSG00000267096	ENSG00000267096	-0.177359	0.347607	0.139065	0.584819	-0.106302	0.606359	0.077226	0.706626
ENSG00000267102	ENSG00000267102	1.08849	4.86573e-08	-0.183493	0.609472	0.79432	9.25985e-05	0.920313	6.57734e-06
ENSG00000267105	ENSG00000267105	0.0236995	0.967877	0.122711	0.884236	-0.143621	0.808772	0.542657	0.243229
ENSG00000267114	ENSG00000267114	-0.73642	0.14485	0.126032	0.875975	-0.290558	0.58262	-0.429698	0.406542
ENSG00000267117	ENSG00000267117	0.506472	0.216512	0.40416	0.455797	0.169754	0.733901	-0.0401993	0.942051
ENSG00000267120	ENSG00000267120	-0.548359	0.311498	0.0997564	0.911123	-0.476566	0.380093	-0.146462	0.805906
ENSG00000267122	ENSG00000267122	0.291186	0.433739	0.240797	0.655631	-0.00484285	0.992921	0.0201363	0.965327
ENSG00000267136	ENSG00000267136	-0.0369515	0.947648	-0.0825575	0.927678	-0.575254	0.255942	-1.20903	0.0112356
ENSG00000267138	ENSG00000267138	-0.409648	0.278374	0.222965	0.669394	-0.262797	0.507149	-0.183304	0.653695
ENSG00000267141	ENSG00000267141	0.0200851	0.96869	-0.552054	0.300301	-0.269419	0.577448	0.0477213	0.928576
ENSG00000267149	ENSG00000267149	0.300477	0.493384	0.429275	0.423295	-0.0146127	0.980485	0.281285	0.539739
ENSG00000267152	ENSG00000267152	-0.288139	0.109636	0.0649487	0.829044	-0.0265019	0.906695	-0.189631	0.315534
ENSG00000267174	ENSG00000267174	-2.75316	0.00103427	-0.676235	0.442639	-1.31072	0.0523593	-1.89973	0.0117627
ENSG00000267179	ENSG00000267179	-0.401653	0.497402	-0.323422	0.706708	-0.648082	0.269527	-0.724063	0.222093
ENSG00000267197	ENSG00000267197	0.150716	0.703361	0.173014	0.761763	0.124177	0.772057	0.17199	0.670781
ENSG00000267198	ENSG00000267198	0.997103	0.030105	0.318993	0.681082	0.554137	0.284558	0.0399998	0.952892
ENSG00000267199	ENSG00000267199	-1.29594	0.0889507	-0.352986	0.75272	-0.76905	0.30509	-0.683396	0.368263
ENSG00000267212	ENSG00000267212	-0.0570706	0.919328	0.358145	0.578935	0.130491	0.819987	-0.811048	0.120737
ENSG00000267219	ENSG00000267219	-0.602392	0.245483	-0.199179	0.806722	-0.772233	0.127108	-0.903316	0.086041
ENSG00000267244	ENSG00000267244	-0.0451198	0.643662	0.106174	0.334521	-0.0765642	0.430796	0.0604621	0.534932
ENSG00000267246	ENSG00000267246	-0.483696	0.183952	-0.185794	0.745906	-0.486785	0.185805	-1.02254	0.00475479
ENSG00000267248	ENSG00000267248	0.596236	0.0197047	0.326728	0.340567	0.480685	0.0678526	0.581653	0.0239583
ENSG00000267249	ENSG00000267249	-0.478369	0.148841	0.126917	0.806485	-0.236084	0.502894	-0.631362	0.0573013
ENSG00000267260	ENSG00000267260	-0.0784269	0.888617	0.0250322	0.978339	0.0692226	0.908608	-0.0422593	0.94473
ENSG00000267263	ENSG00000267263	-0.856978	0.0117345	-0.312281	0.515976	-1.07298	0.00122091	-0.965938	0.00456991
ENSG00000267264	ENSG00000267264	-0.664991	0.438826	-0.055226	0.970328	-1.08796	0.20253	-0.365678	0.685542
ENSG00000267274	ENSG00000267274	-0.0686393	0.838462	-0.232657	0.577959	-0.303658	0.327229	-0.207182	0.522361
ENSG00000267277	ENSG00000267277	-0.727787	0.130065	0.0528167	0.952418	-0.573928	0.24538	-0.844041	0.0813675
ENSG00000267283	ENSG00000267283	-0.289617	0.0949495	0.261439	0.168194	-0.16557	0.365483	-0.0786271	0.690204
ENSG00000267287	ENSG00000267287	-1.08883	0.00538518	0.450023	0.312301	-0.404436	0.311923	-0.38555	0.337154
ENSG00000267288	ENSG00000267288	0.380969	0.41356	0.504238	0.362874	0.565255	0.204295	0.517771	0.253633
ENSG00000267293	ENSG00000267293	0.674341	0.0370914	-0.999014	0.00809904	-0.490242	0.184506	0.787443	0.0134573
ENSG00000267304	ENSG00000267304	-0.0467156	0.9457	0.112213	0.913142	-0.0459929	0.950673	0.174213	0.792113
ENSG00000267312	ENSG00000267312	2.42775	6.48976e-40	0.366558	0.185777	1.69072	2.43819e-19	1.89741	1.31729e-23
ENSG00000267317	ENSG00000267317	-0.0613666	0.764848	-0.342838	0.0924351	-0.293031	0.111373	-0.123241	0.542263
ENSG00000267320	ENSG00000267320	-0.354944	0.454989	-0.062638	0.941263	0.0115278	0.985896	-0.989588	0.0314176
ENSG00000267340	ENSG00000267340	-1.05546	0.014433	0.0956148	0.891341	-0.24182	0.592429	-0.719245	0.0898631
ENSG00000267342	ENSG00000267342	-0.336586	0.130252	-0.18548	0.538848	-0.397217	0.0625381	-0.260014	0.256775
ENSG00000267344	ENSG00000267344	-0.111779	0.429579	-0.32268	0.0203121	-0.207736	0.12241	-0.0548994	0.724978
ENSG00000267349	ENSG00000267349	2.7665	2.4702e-09	0.638746	0.40535	1.64307	0.00111042	1.81711	0.000297828
ENSG00000267359	ENSG00000267359	-1.83547	0.00484321	-0.373682	0.657669	-1.11434	0.0521352	-1.16556	0.0537903
ENSG00000267364	ENSG00000267364	-1.84498	1.37967e-17	-0.274873	0.259535	-1.31512	3.75835e-12	-1.79606	4.4707e-17
ENSG00000267366	ENSG00000267366	0.121835	0.862436	0.481394	0.561552	-0.292115	0.689423	-0.583181	0.402892
ENSG00000267370	ENSG00000267370	-0.341841	0.24626	-0.264009	0.490488	-0.518966	0.0645575	-0.525925	0.0718113
ENSG00000267383	ENSG00000267383	0.376894	0.348509	0.100634	0.888148	-0.00915215	0.987996	0.261689	0.548422
ENSG00000267387	ENSG00000267387	2.03568	1.42522e-34	0.237484	0.378702	1.60757	7.25053e-22	1.99282	4.734e-33
ENSG00000267412	ENSG00000267412	0.0862502	0.887008	0.43723	0.52841	-0.203477	0.747888	-0.0388215	0.953746
ENSG00000267422	ENSG00000267422	0.671249	0.296304	0.856501	0.247761	0.324212	0.66714	0.108505	0.896076
ENSG00000267426	ENSG00000267426	-0.335498	0.593648	0.561355	0.402357	0.0485601	0.945595	0.0770467	0.911521
ENSG00000267430	ENSG00000267430	1.23591	0.0998333	0.589588	0.619209	0.517476	0.571081	0.480276	0.594938
ENSG00000267439	ENSG00000267439	1.00326	0.0451935	0.992067	0.074578	0.724678	0.173232	0.930464	0.0692785
ENSG00000267457	ENSG00000267457	0.437432	0.519932	0.396059	0.691716	-0.151209	0.858546	0.099625	0.903363
ENSG00000267474	ENSG00000267474	0.0185218	0.956938	0.108775	0.817713	-0.0910345	0.793699	-0.212785	0.502362
ENSG00000267476	ENSG00000267476	1.62526	0.000399277	0.330277	0.696901	0.125106	0.859577	0.511233	0.374846
ENSG00000267481	ENSG00000267481	-0.178583	0.158921	-0.031892	0.887597	-0.139943	0.285325	-0.186204	0.145491
ENSG00000267501	ENSG00000267501	0.344314	0.532091	-0.294322	0.73396	-0.198233	0.761314	-0.00326814	0.996005
ENSG00000267510	ENSG00000267510	-0.142694	0.640694	0.151079	0.729446	0.0133372	0.971698	-0.212748	0.486635
ENSG00000267521	ENSG00000267521	-2.35623	8.70938e-15	0.518434	0.0912396	-0.993194	0.000204662	-2.18602	1.744e-13
ENSG00000267523	ENSG00000267523	-0.441231	0.000353068	0.0461092	0.838574	-0.43633	0.000308812	-0.148301	0.2732
ENSG00000267529	ENSG00000267529	-0.229035	0.550294	-0.216374	0.695156	-0.287141	0.464621	-1.06796	0.00421641
ENSG00000267543	ENSG00000267543	-0.435355	0.498888	0.464025	0.558	-0.574737	0.374068	-0.931308	0.153747
ENSG00000267546	ENSG00000267546	-0.661709	0.118585	0.0876582	0.906281	-0.118839	0.815946	-0.262972	0.566058
ENSG00000267547	ENSG00000267547	0.692609	0.0727262	-0.124016	0.869663	0.521636	0.206251	0.782729	0.0403362
ENSG00000267554	ENSG00000267554	1.52389	1.3996e-30	0.184383	0.361417	1.09221	6.3572e-16	1.50014	1.31186e-29
ENSG00000267560	ENSG00000267560	0.948938	0.0591738	0.509889	0.476873	0.47074	0.418076	0.930245	0.0675965
ENSG00000267565	ENSG00000267565	-0.470946	0.0834676	-0.0116345	0.981881	-0.252134	0.369189	-0.634434	0.0196692
ENSG00000267568	ENSG00000267568	-2.45052	6.25398e-10	0.625847	0.177815	-0.967121	0.0127278	-2.07886	7.57275e-08
ENSG00000267571	ENSG00000267571	-0.601344	0.0136693	-0.246682	0.435282	-0.243622	0.340311	-0.157614	0.557883
ENSG00000267581	ENSG00000267581	-0.862789	0.236439	0.283996	0.793428	-0.202627	0.808456	-1.38581	0.0673582
ENSG00000267582	ENSG00000267582	-0.395941	0.529882	0.439062	0.565095	-0.25163	0.709041	-0.563677	0.378638
ENSG00000267587	ENSG00000267587	1.03815	0.196896	0.18082	0.909037	-0.54816	0.603673	0.668255	0.454133
ENSG00000267605	ENSG00000267605	-0.229569	0.781147	0.486907	0.631339	-0.198247	0.825509	-0.671047	0.414838
ENSG00000267632	ENSG00000267632	-0.317195	0.361265	-0.582744	0.123121	-0.520937	0.11954	-0.00846033	0.984283
ENSG00000267633	ENSG00000267633	-0.23501	0.641497	-0.0838593	0.919008	-0.290761	0.568089	0.0148774	0.979389
ENSG00000267645	ENSG00000267645	-0.214478	0.816151	-0.304839	0.826069	-0.491696	0.598663	-0.592306	0.515738
ENSG00000267648	ENSG00000267648	0.928409	0.00306029	-0.160147	0.790973	0.890583	0.0042859	0.912091	0.00380503
ENSG00000267649	ENSG00000267649	-0.129144	0.743377	-0.049058	0.940003	-0.287988	0.456037	-0.352	0.351942
ENSG00000267655	ENSG00000267655	0.0130932	0.981748	0.182237	0.816967	0.507092	0.280823	0.439822	0.362165
ENSG00000267666	ENSG00000267666	-2.0588	0.0036949	-0.368822	0.665663	-0.483456	0.43463	-0.807879	0.187737
ENSG00000267672	ENSG00000267672	0.159455	0.775702	-0.342814	0.658667	-0.493957	0.373679	-0.709326	0.194542
ENSG00000267681	ENSG00000267681	-0.517055	0.104243	-0.0127885	0.983553	-0.216886	0.535409	-0.335891	0.311662
ENSG00000267682	ENSG00000267682	-0.0490821	0.882894	-0.237071	0.552909	-0.206924	0.509834	-0.125241	0.7037
ENSG00000267694	ENSG00000267694	-0.384403	0.495931	0.0961471	0.920147	-0.360799	0.541764	-0.887716	0.114361
ENSG00000267698	ENSG00000267698	-0.181809	0.613696	-0.16166	0.76215	-0.1963	0.601787	-0.165105	0.660268
ENSG00000267711	ENSG00000267711	1.035	0.166984	0.581723	0.609566	1.28928	0.0745282	1.94886	0.0034041
ENSG00000267724	ENSG00000267724	-0.194661	0.577542	-0.11373	0.838375	-0.739517	0.0201281	-0.919478	0.00540028
ENSG00000267731	ENSG00000267731	-0.0107866	0.9457	-0.10881	0.560621	-0.214817	0.100499	-0.120349	0.394875
ENSG00000267737	ENSG00000267737	1.06844	0.0340004	1.81814	9.97585e-05	1.103	0.0253754	1.35613	0.00483845
ENSG00000267744	ENSG00000267744	-2.74777	0.0121156	-2.04899	0.0487855	-2.23191	0.0187795	-3.65693	0.002744
ENSG00000267745	ENSG00000267745	1.09361	1.78981e-08	-0.144443	0.697072	1.0312	6.06752e-08	1.18069	8.17412e-10
ENSG00000267749	ENSG00000267749	-0.22942	0.646129	-0.307141	0.660263	-0.974406	0.0340393	-0.946238	0.0450745
ENSG00000267758	ENSG00000267758	0.891492	0.0247155	-0.0649063	0.937957	0.0290155	0.961266	0.0801667	0.884903
ENSG00000267769	ENSG00000267769	-0.504318	0.0760543	-0.0969397	0.838575	-0.375785	0.189244	-0.733895	0.00986063
ENSG00000267787	ENSG00000267787	0.201536	0.296861	0.0239068	0.947455	0.0654886	0.780217	-0.0689807	0.761413
ENSG00000267793	ENSG00000267793	0.415463	0.9499	-0.157914	0.989211	0.00918265	0.999151	0.289606	0.967198
ENSG00000267801	ENSG00000267801	-1.28573	0.0117059	-1.05399	0.0507309	-0.664594	0.186025	-0.960194	0.0561664
ENSG00000267834	ENSG00000267834	-0.468318	0.261403	-0.925419	0.0346089	-0.50263	0.227873	-0.402146	0.34894
ENSG00000267838	ENSG00000267838	-0.0741769	0.830239	-0.0298683	0.958027	-0.444639	0.148007	-0.449348	0.151261
ENSG00000267882	ENSG00000267882	0.348179	0.546838	0.211568	0.823486	0.410777	0.498726	0.26317	0.671151
ENSG00000267892	ENSG00000267892	-1.16746	0.0294366	0.150285	0.85481	-0.505536	0.332075	-0.157286	0.784244
ENSG00000267898	ENSG00000267898	0.300517	0.148176	0.113659	0.735088	0.0579055	0.827	0.0650693	0.799055
ENSG00000267904	ENSG00000267904	-0.591607	7.02016e-07	-0.0290937	0.898664	-0.438681	0.000133684	-0.581298	1.05555e-06
ENSG00000267924	ENSG00000267924	-0.513342	0.388935	0.107277	0.913662	-0.0581225	0.934142	-0.63011	0.296364
ENSG00000267934	ENSG00000267934	0.143639	0.584395	0.231048	0.46665	0.275343	0.263504	0.316078	0.19206
ENSG00000267940	ENSG00000267940	-0.64226	0.0734199	0.0642589	0.91726	-0.227887	0.551477	-0.600572	0.0964748
ENSG00000267980	ENSG00000267980	0.0990802	0.745125	0.236125	0.520084	0.0373358	0.914107	0.282559	0.309605
ENSG00000267986	ENSG00000267986	-1.92674	0.00587297	0.0354663	0.974846	-0.774062	0.206781	-1.69285	0.0118479
ENSG00000267990	ENSG00000267990	-1.5459	0.00727265	-0.546593	0.442639	-1.0915	0.0429697	-1.17696	0.035398
ENSG00000268015	ENSG00000268015	0.652881	0.272028	-0.0886631	0.939023	-0.421903	0.554173	0.23216	0.742034
ENSG00000268027	ENSG00000268027	-0.731117	3.32771e-14	-0.200599	0.0877908	-0.513276	7.8512e-08	-0.796748	1.39591e-16
ENSG00000268030	ENSG00000268030	-0.115045	0.450689	0.00410076	0.988865	-0.161106	0.294078	-0.0806583	0.620323
ENSG00000268047	ENSG00000268047	-0.563177	0.0953117	-0.0434539	0.943688	-0.452939	0.179671	-0.29333	0.410553
ENSG00000268049	ENSG00000268049	-0.819095	0.0069457	0.170415	0.710583	-0.623446	0.0338547	-0.659183	0.0297484
ENSG00000268056	ENSG00000268056	0.794198	0.011891	0.332834	0.468073	0.328707	0.371554	0.268806	0.481277
ENSG00000268069	ENSG00000268069	-1.00759	0.0290588	-0.202564	0.773091	-0.470826	0.308231	-1.04888	0.0238179
ENSG00000268070	ENSG00000268070	-0.173324	0.769018	0.0591027	0.950544	-0.298256	0.617791	0.143155	0.812506
ENSG00000268087	ENSG00000268087	-0.817263	2.89094e-09	-0.229866	0.153248	-0.58817	5.34937e-06	-0.593043	1.23875e-05
ENSG00000268088	ENSG00000268088	3.79237	3.07656e-31	1.45889	0.000162019	2.6825	1.78904e-15	3.78216	5.19636e-31
ENSG00000268093	ENSG00000268093	-0.404658	0.149719	-0.142472	0.747383	-0.410306	0.142606	-0.361069	0.207994
ENSG00000268119	ENSG00000268119	-0.287161	0.412118	-0.0099306	0.987954	-0.253903	0.485207	-0.400997	0.253748
ENSG00000268189	ENSG00000268189	0.0262603	0.894879	0.139483	0.549273	-0.0878837	0.654927	-0.00690077	0.974634
ENSG00000268201	ENSG00000268201	-0.514529	0.165381	-0.239695	0.666878	-0.352677	0.371554	-0.777043	0.0347413
ENSG00000268204	ENSG00000268204	-0.666766	0.000235275	-0.277119	0.194506	-0.459029	0.00817804	-0.510363	0.00478699
ENSG00000268205	ENSG00000268205	0.679093	7.41512e-16	0.245437	0.013112	0.4734	2.73712e-08	0.591091	3.78428e-12
ENSG00000268218	ENSG00000268218	-0.147061	0.201139	0.263305	0.0178527	-0.10327	0.394348	-0.141955	0.225192
ENSG00000268230	ENSG00000268230	-0.0731519	0.740983	0.129623	0.661477	0.201708	0.327042	0.10369	0.636038
ENSG00000268279	ENSG00000268279	0.139694	0.627508	0.290967	0.371141	0.197228	0.490346	0.299366	0.262976
ENSG00000268316	ENSG00000268316	0.0823591	0.902302	-2.22569	0.00116834	-0.0201427	0.980325	0.290984	0.646156
ENSG00000268355	ENSG00000268355	0.0674603	0.889898	-0.294344	0.645399	0.128542	0.802369	0.0511238	0.923344
ENSG00000268362	ENSG00000268362	-0.218657	0.0769234	-0.0490898	0.815578	-0.191816	0.122073	-0.305029	0.012116
ENSG00000268379	ENSG00000268379	-0.365373	0.62004	0.744061	0.322428	0.116542	0.885079	0.252855	0.730801
ENSG00000268403	ENSG00000268403	-0.566958	0.0690446	-0.226589	0.602649	-0.489795	0.104591	-0.87809	0.0055346
ENSG00000268499	ENSG00000268499	-0.303258	0.639273	-0.135013	0.89764	-0.249092	0.717832	-0.595654	0.358835
ENSG00000268509	ENSG00000268509	0.190562	0.668432	-0.0367828	0.96322	0.238557	0.605938	-0.312417	0.502018
ENSG00000268520	ENSG00000268520	0.123418	0.701913	-0.154945	0.742025	-0.535324	0.0706337	0.0357451	0.92387
ENSG00000268543	ENSG00000268543	-0.143667	0.853619	0.797773	0.293888	0.258035	0.737801	-0.41455	0.588996
ENSG00000268555	ENSG00000268555	-0.44823	0.665246	1.00165	0.369417	-0.24197	0.836714	0.0497731	0.965655
ENSG00000268573	ENSG00000268573	0.01986	0.927767	0.0800062	0.787484	0.0633509	0.77351	-0.0713696	0.740685
ENSG00000268575	ENSG00000268575	-0.669115	4.2657e-07	-0.22744	0.166104	-0.429675	0.00112547	-0.646275	1.04758e-06
ENSG00000268583	ENSG00000268583	0.177202	0.739496	-0.156099	0.855328	-0.0891514	0.884882	0.0152671	0.980335
ENSG00000268584	ENSG00000268584	-0.630979	0.168547	-0.226644	0.744124	-0.792978	0.0729588	-0.00558163	0.99175
ENSG00000268618	ENSG00000268618	-1.22861	0.00248462	-0.406027	0.413203	-0.599056	0.1207	-0.416087	0.304498
ENSG00000268670	ENSG00000268670	0.294086	0.300128	0.113673	0.809927	-0.330385	0.275215	-0.0693205	0.842372
ENSG00000268678	ENSG00000268678	-0.592666	0.215141	-0.038051	0.964273	-0.482493	0.315727	-0.490831	0.315343
ENSG00000268713	ENSG00000268713	-0.00343502	0.991023	0.092355	0.833495	-0.00844474	0.981499	-0.000453507	0.99888
ENSG00000268734	ENSG00000268734	-0.620855	0.0576173	1.53211	4.28885e-07	0.857984	0.00601099	-0.716604	0.0279715
ENSG00000268743	ENSG00000268743	-0.688	0.1661	-0.196168	0.794624	-0.255044	0.629168	0.237537	0.633048
ENSG00000268750	ENSG00000268750	0.193534	0.654256	-0.405586	0.458827	0.0357322	0.944974	-0.265077	0.5665
ENSG00000268756	ENSG00000268756	-0.533127	0.128986	-0.129474	0.823404	-0.338339	0.354066	-0.462732	0.196052
ENSG00000268764	ENSG00000268764	-0.652986	0.302465	0.165974	0.872921	-0.389796	0.563083	-0.203358	0.770523
ENSG00000268798	ENSG00000268798	0.00684031	0.988998	-0.0658618	0.932069	-0.212399	0.664987	-0.22182	0.645414
ENSG00000268833	ENSG00000268833	-0.860756	0.37223	-0.35664	0.823811	-0.585433	0.583836	-0.419557	0.688581
ENSG00000268836	ENSG00000268836	-0.421151	0.313658	0.048497	0.947404	-0.294201	0.505313	-0.973683	0.0199875
ENSG00000268858	ENSG00000268858	0.356253	5.11772e-05	0.220103	0.0285762	0.266668	0.0028489	0.394349	6.11644e-06
ENSG00000268903	ENSG00000268903	-0.528343	0.0729733	0.100308	0.836531	-0.455792	0.117342	-0.397426	0.186341
ENSG00000268912	ENSG00000268912	-0.415626	0.077062	0.0268257	0.950236	-0.0943553	0.73096	-0.323781	0.178838
ENSG00000268931	ENSG00000268931	0.268399	0.709556	0.0899309	0.942152	-0.801729	0.277574	0.0951892	0.907972
ENSG00000268938	ENSG00000268938	-0.611456	0.0693799	0.120591	0.819486	0.052323	0.895923	-0.154974	0.674751
ENSG00000268947	ENSG00000268947	-0.864624	7.29807e-05	0.0446655	0.912537	-0.352456	0.111402	-0.922378	2.36954e-05
ENSG00000268970	ENSG00000268970	-0.21413	0.205154	0.0730965	0.780283	-0.146399	0.403085	-0.145502	0.413462
ENSG00000269044	ENSG00000269044	-0.4988	1.3348e-06	-0.0472692	0.794624	-0.430195	1.53665e-05	-0.40906	7.60178e-05
ENSG00000269050	ENSG00000269050	-0.0328389	0.939696	0.0158262	0.982182	-0.0670563	0.883383	-0.316231	0.428518
ENSG00000269066	ENSG00000269066	0.287454	0.423869	-0.00289782	0.99634	-0.332943	0.389322	0.265746	0.47626
ENSG00000269069	ENSG00000269069	-0.422783	0.0187061	-0.0529212	0.87064	-0.488249	0.00462353	-0.819675	5.34479e-06
ENSG00000269072	ENSG00000269072	-0.992453	0.0434273	-1.14685	0.0277267	-1.29532	0.00651213	-1.82547	0.000528891
ENSG00000269091	ENSG00000269091	-0.281584	0.473601	0.0858176	0.892279	-0.175294	0.676105	-0.264614	0.514803
ENSG00000269102	ENSG00000269102	0.618401	0.11654	0.5385	0.262025	0.530107	0.191122	0.0682224	0.897669
ENSG00000269125	ENSG00000269125	-1.28601	0.0327479	-0.416552	0.592	-0.665859	0.239762	-0.843409	0.152409
ENSG00000269148	ENSG00000269148	0.106438	0.709898	0.0123721	0.980708	-0.0965667	0.758931	0.0515912	0.871381
ENSG00000269161	ENSG00000269161	-0.198328	0.595167	0.0752023	0.899894	-0.125486	0.755185	0.0837144	0.834676
ENSG00000269176	ENSG00000269176	0.273456	0.385172	0.238241	0.58029	-0.209844	0.549572	-0.00159107	0.996693
ENSG00000269191	ENSG00000269191	-0.371999	0.327042	-0.0365418	0.95577	-0.490049	0.180373	-0.0400372	0.929146
ENSG00000269194	ENSG00000269194	-0.591846	0.0212634	0.0970776	0.819724	-0.562832	0.0231192	-0.547976	0.0337064
ENSG00000269242	ENSG00000269242	-0.667021	0.000597317	0.0856676	0.80463	-0.42184	0.0348355	-0.690186	0.000383513
ENSG00000269243	ENSG00000269243	0.481765	0.0363062	-0.222013	0.524239	0.0286102	0.928528	0.373947	0.12009
ENSG00000269318	ENSG00000269318	-0.109543	0.703238	0.0389204	0.935855	-0.0728357	0.823385	-0.143098	0.624459
ENSG00000269365	ENSG00000269365	0.794081	0.238804	0.498521	0.622044	0.546194	0.466421	-0.0582365	0.949943
ENSG00000269374	ENSG00000269374	-0.0139386	0.977487	0.144768	0.831595	0.08293	0.86873	0.24293	0.580477
ENSG00000269385	ENSG00000269385	2.31947	0.0170312	-0.0965825	0.96598	0.508874	0.701914	1.72698	0.09377
ENSG00000269388	ENSG00000269388	0.483151	0.156282	0.0357499	0.957995	0.57717	0.0851642	0.640114	0.0524706
ENSG00000269392	ENSG00000269392	-1.7288	0.0317468	-0.165983	0.88822	-0.962674	0.175993	-1.22309	0.104543
ENSG00000269399	ENSG00000269399	-0.458565	0.185549	-0.00502321	0.994481	-0.58537	0.0797798	-1.30073	0.000319238
ENSG00000269403	ENSG00000269403	-0.67199	0.0219558	-0.532767	0.10104	-0.694689	0.0134671	-1.03968	0.00049302
ENSG00000269427	ENSG00000269427	-0.589404	6.4871e-06	-0.0927007	0.64939	-0.467894	0.000182899	-0.436087	0.000858517
ENSG00000269444	ENSG00000269444	0.615138	0.291356	0.544246	0.478296	0.738221	0.199324	0.116381	0.875848
ENSG00000269460	ENSG00000269460	2.50701	0.0307931	1.5381	0.341521	2.65479	0.0219642	3.64666	0.000714201
ENSG00000269480	ENSG00000269480	0.0501462	0.900561	0.194467	0.70615	-0.176426	0.657858	-0.168734	0.671656
ENSG00000269481	ENSG00000269481	1.36203	6.51603e-13	0.253809	0.389143	1.1983	2.09573e-10	1.62128	2.52496e-18
ENSG00000269487	ENSG00000269487	1.17523	0.0222866	-0.00534405	0.996151	0.335799	0.608599	-0.112025	0.878113
ENSG00000269506	ENSG00000269506	1.29716	0.101385	-0.990785	0.427742	-0.614981	0.552504	-0.123812	0.911977
ENSG00000269514	ENSG00000269514	0.80939	2.76911e-05	0.395567	0.0971066	0.28665	0.199862	0.427208	0.0431826
ENSG00000269534	ENSG00000269534	-0.191259	0.635888	-0.333469	0.504859	-0.242189	0.552907	-0.30651	0.448236
ENSG00000269535	ENSG00000269535	0.972029	0.0309202	0.0970968	0.916937	-0.189582	0.758777	0.171245	0.769527
ENSG00000269553	ENSG00000269553	0.62741	0.0543787	0.362286	0.423505	1.07663	0.000450463	0.47655	0.16431
ENSG00000269560	ENSG00000269560	1.18081	0.0474821	0.458949	0.636087	0.58083	0.403511	0.603151	0.378605
ENSG00000269570	ENSG00000269570	-0.0991704	0.735179	-0.374812	0.231831	-0.185947	0.52271	-0.219819	0.438841
ENSG00000269653	ENSG00000269653	-0.0817185	0.845144	-0.0591243	0.928967	-0.610575	0.0950836	-0.321344	0.41613
ENSG00000269667	ENSG00000269667	2.03487	0.02978	-1.79237	0.205654	-0.266945	0.844834	1.86194	0.0515096
ENSG00000269680	ENSG00000269680	-0.421907	0.109758	-0.411007	0.171057	-0.375526	0.151578	-0.357957	0.18372
ENSG00000269681	ENSG00000269681	-4.63155	0.000473427	-1.30312	0.272422	-0.821267	0.423352	-0.562824	0.587896
ENSG00000269688	ENSG00000269688	-0.0940338	0.485634	-0.0774982	0.690678	-0.0689856	0.636305	-0.0574952	0.69283
ENSG00000269693	ENSG00000269693	-0.10761	0.771294	-0.16346	0.757955	0.233172	0.507382	0.0177188	0.96564
ENSG00000269711	ENSG00000269711	-1.82327	0.308538	4.58016	0.000343713	2.19669	0.114005	0.610039	0.732144
ENSG00000269737	ENSG00000269737	-0.434676	0.00044941	-0.0361629	0.87774	-0.324028	0.00844405	-0.331922	0.00814538
ENSG00000269815	ENSG00000269815	-1.22235	9.82256e-05	-0.224771	0.596739	-0.627698	0.0289662	-1.12348	0.000283324
ENSG00000269825	ENSG00000269825	0.0647702	0.737513	-0.0660443	0.827801	-0.105911	0.60023	-0.0444368	0.83168
ENSG00000269836	ENSG00000269836	-0.135152	0.745	-0.409072	0.395125	-0.729915	0.0488918	-0.351594	0.380756
ENSG00000269843	ENSG00000269843	-1.41015	1.91381e-05	-0.661199	0.049289	-0.748509	0.0129027	-0.943972	0.00274352
ENSG00000269867	ENSG00000269867	-0.0811127	0.613369	0.109888	0.600469	0.087263	0.596892	-0.0234638	0.897906
ENSG00000269888	ENSG00000269888	-0.281813	0.377995	0.130155	0.782886	-0.215503	0.513263	-0.766478	0.0148687
ENSG00000269892	ENSG00000269892	-1.07298	0.0235678	0.115402	0.879593	-0.414321	0.378496	-1.50094	0.00256868
ENSG00000269896	ENSG00000269896	-0.497991	0.0173957	0.0138426	0.972961	-0.306897	0.148978	-0.469319	0.02573
ENSG00000269901	ENSG00000269901	0.250988	0.55267	0.535703	0.242132	0.00431196	0.994438	-0.368878	0.415662
ENSG00000269903	ENSG00000269903	-0.380577	0.43912	0.0165355	0.985165	-0.485105	0.318364	-0.486598	0.328624
ENSG00000269910	ENSG00000269910	-0.212353	0.222149	-0.049712	0.86741	-0.0461402	0.824593	-0.217165	0.217136
ENSG00000269918	ENSG00000269918	-0.52184	0.000621895	0.00863558	0.977561	-0.25408	0.107475	-0.454152	0.0029901
ENSG00000269919	ENSG00000269919	0.440933	0.475148	-0.232166	0.826872	0.186444	0.800157	0.66294	0.263723
ENSG00000269924	ENSG00000269924	-0.0472587	0.930108	-0.579015	0.311897	-0.783524	0.0930301	-1.12327	0.024323
ENSG00000269925	ENSG00000269925	-0.245769	0.58319	-0.0875692	0.906327	-0.258129	0.57837	-0.0276949	0.957352
ENSG00000269934	ENSG00000269934	-0.784899	0.0127874	0.021623	0.970678	-0.942415	0.00167118	-0.893548	0.00487284
ENSG00000269937	ENSG00000269937	0.164931	0.586709	-0.0323918	0.952265	-0.182359	0.573596	-0.254124	0.42187
ENSG00000269938	ENSG00000269938	0.0125177	0.978859	-0.476061	0.341287	0.0369605	0.941161	-0.087028	0.855059
ENSG00000269940	ENSG00000269940	-0.05744	0.746627	0.0383226	0.89036	-0.0542279	0.773653	0.119569	0.474588
ENSG00000269947	ENSG00000269947	0.0383612	0.951724	-0.00706333	0.995076	0.150657	0.816871	0.281401	0.627952
ENSG00000269951	ENSG00000269951	0.210567	0.663119	-0.135894	0.865862	0.186662	0.721458	-0.281326	0.587309
ENSG00000269952	ENSG00000269952	1.25011	0.00810471	1.13176	0.0320598	0.797401	0.121562	1.25323	0.00817638
ENSG00000269958	ENSG00000269958	-0.168678	0.062804	0.120035	0.280941	-0.0624389	0.548748	-0.0991305	0.305819
ENSG00000269967	ENSG00000269967	0.325813	0.40284	-0.270455	0.644198	-0.0489123	0.920717	0.47796	0.202387
ENSG00000269973	ENSG00000269973	0.128399	0.531149	0.144495	0.604822	0.0226564	0.927176	0.212505	0.282925
ENSG00000269981	ENSG00000269981	-0.740821	0.0134738	-0.0514402	0.926249	-0.371985	0.229694	-0.340529	0.276661
ENSG00000269982	ENSG00000269982	-0.154615	0.325082	-0.191736	0.299611	-0.242355	0.105332	-0.354269	0.0178147
ENSG00000269983	ENSG00000269983	0.106171	0.858464	-0.0338083	0.97324	0.0404318	0.952529	0.14302	0.812911
ENSG00000269984	ENSG00000269984	0.0956617	0.743707	-0.160779	0.695258	-0.0416379	0.902065	-0.00401555	0.99087
ENSG00000269997	ENSG00000269997	0.281179	0.462081	-0.181002	0.767529	-0.189583	0.665389	-0.145112	0.744501
ENSG00000270012	ENSG00000270012	-0.138959	0.295188	-0.0664095	0.744284	-0.092315	0.513477	-0.258604	0.0427271
ENSG00000270019	ENSG00000270019	1.17916	0.000375876	-0.051861	0.944711	0.435192	0.269927	0.545756	0.151396
ENSG00000270020	ENSG00000270020	-0.498582	0.393558	0.216938	0.801361	-0.0991276	0.88253	-0.708239	0.2334
ENSG00000270039	ENSG00000270039	0.139029	0.727297	0.501395	0.207794	0.344822	0.346667	0.331205	0.369535
ENSG00000270048	ENSG00000270048	0.306584	0.633095	-0.445936	0.630669	0.474892	0.451391	-0.0103363	0.990043
ENSG00000270055	ENSG00000270055	-0.165255	0.0462477	0.390706	3.32269e-07	0.128254	0.133153	0.0835165	0.348401
ENSG00000270060	ENSG00000270060	-0.370578	0.0233475	0.152189	0.489967	-0.0896305	0.641289	0.0124282	0.953082
ENSG00000270061	ENSG00000270061	0.0599285	0.906202	-0.942603	0.0570264	-0.453132	0.33787	-0.574182	0.220081
ENSG00000270062	ENSG00000270062	-0.129993	0.532978	-0.205356	0.414937	-0.0574387	0.810113	-0.0701495	0.758013
ENSG00000270072	ENSG00000270072	1.66942	0.00396287	0.79172	0.331552	0.800685	0.234615	1.06805	0.0895133
ENSG00000270083	ENSG00000270083	-0.0563619	0.874536	0.0152025	0.979348	-0.0995504	0.78728	0.0692964	0.848951
ENSG00000270091	ENSG00000270091	-0.28871	0.187762	-0.305195	0.23616	-0.245087	0.27706	-0.290789	0.190598
ENSG00000270108	ENSG00000270108	0.191115	0.419743	-0.194542	0.553632	-0.170987	0.508145	-0.319332	0.186636
ENSG00000270110	ENSG00000270110	0.221313	0.66183	0.144412	0.862596	-0.499943	0.331375	-0.112403	0.844517
ENSG00000270116	ENSG00000270116	0.311351	0.560049	0.264874	0.738721	-0.144234	0.822735	-0.503963	0.389997
ENSG00000270120	ENSG00000270120	0.0401985	0.935002	-1.2664	0.00589527	-0.820985	0.0529142	-0.204568	0.669319
ENSG00000270124	ENSG00000270124	1.27525	0.0495345	-0.249427	0.846788	-0.143761	0.87832	0.107516	0.905203
ENSG00000270127	ENSG00000270127	0.247971	0.128313	0.319753	0.0851837	0.23823	0.168059	0.379702	0.0158822
ENSG00000270130	ENSG00000270130	0.879941	0.0299789	0.27146	0.692917	0.418255	0.372146	0.385437	0.413158
ENSG00000270149	ENSG00000270149	-1.30547	0.00116914	-0.00608489	0.994184	-0.561834	0.145306	-0.722235	0.0631727
ENSG00000270157	ENSG00000270157	-0.196125	0.109431	-0.0241801	0.916173	-0.188819	0.127233	-0.27269	0.0232455
ENSG00000270165	ENSG00000270165	-0.144074	0.733494	0.717873	0.0440865	0.0917339	0.838792	0.0194559	0.967024
ENSG00000270174	ENSG00000270174	0.650698	0.240077	-0.369412	0.68924	0.257033	0.700243	-0.0185807	0.980335
ENSG00000270175	ENSG00000270175	-0.376679	0.394905	-0.137992	0.845933	-0.280729	0.544081	-0.23828	0.611365
ENSG00000270179	ENSG00000270179	-0.498636	0.0776542	-0.130127	0.777745	-0.204737	0.513926	-0.441548	0.124317
ENSG00000270184	ENSG00000270184	0.183719	0.636384	0.205929	0.713221	0.184793	0.656377	0.341001	0.357525
ENSG00000270210	ENSG00000270210	-2.22077	0.0124357	0.728546	0.35387	-0.559085	0.45432	-1.34511	0.0809318
ENSG00000270228	ENSG00000270228	0.0390128	0.921456	-0.138378	0.803869	-0.299048	0.411539	-0.039889	0.925575
ENSG00000270240	ENSG00000270240	-0.731591	0.122903	-0.521975	0.364295	-0.508866	0.283889	-1.27059	0.00995417
ENSG00000270257	ENSG00000270257	-0.149771	0.757485	0.0344198	0.965997	0.0679646	0.898943	-0.710162	0.124315
ENSG00000270277	ENSG00000270277	0.180606	0.686452	0.116094	0.874164	0.378682	0.378378	-0.0504593	0.923916
ENSG00000270281	ENSG00000270281	-1.0569	0.0165059	-0.372146	0.504532	-0.405759	0.352513	-1.41279	0.00213539
ENSG00000270314	ENSG00000270314	0.950092	0.286971	0.0771	0.96596	-0.991529	0.357751	-0.551565	0.617804
ENSG00000270402	ENSG00000270402	-0.270156	0.63318	-0.286434	0.728706	-1.13299	0.0320379	-1.57673	0.0062874
ENSG00000270426	ENSG00000270426	1.66511	2.33902e-07	0.211659	0.741146	0.929507	0.00773216	1.5427	2.29312e-06
ENSG00000270504	ENSG00000270504	-0.758242	0.071286	-0.73633	0.111662	-0.730373	0.0724254	-0.381771	0.381512
ENSG00000270510	ENSG00000270510	0.679045	0.309001	0.245948	0.832492	-0.0406891	0.965207	0.588735	0.401464
ENSG00000270542	ENSG00000270542	-2.21628	2.867e-05	-0.118378	0.870918	-0.913134	0.0273195	-1.02763	0.0195862
ENSG00000270554	ENSG00000270554	0.464491	0.407733	0.117667	0.908116	-0.676638	0.272758	0.00584572	0.993523
ENSG00000270557	ENSG00000270557	-0.310447	0.522798	-0.0701171	0.93222	0.0620927	0.912002	-0.0715471	0.897161
ENSG00000270558	ENSG00000270558	0.15978	0.741281	-0.0544118	0.947202	0.235692	0.629688	0.574124	0.168586
ENSG00000270562	ENSG00000270562	0.326513	0.457204	0.351854	0.54888	-0.323216	0.507074	-0.352326	0.466056
ENSG00000270571	ENSG00000270571	0.617261	0.223001	-0.0252385	0.980762	0.38324	0.496734	0.736311	0.139019
ENSG00000270574	ENSG00000270574	-0.107484	0.676787	0.1581	0.637359	-0.163546	0.525242	-0.203515	0.4219
ENSG00000270589	ENSG00000270589	-0.212474	0.203394	0.0695651	0.799419	-0.0738147	0.70619	-0.186653	0.277736
ENSG00000270605	ENSG00000270605	-1.02631	1.72385e-11	-0.0800857	0.74696	-0.527785	0.000220482	-0.606861	4.28765e-05
ENSG00000270614	ENSG00000270614	0.653078	0.429123	0.176724	0.90674	-0.208784	0.844016	-0.250087	0.805332
ENSG00000270659	ENSG00000270659	-0.78989	0.179364	0.588831	0.340725	-0.209627	0.740773	-0.440967	0.462561
[truncated: 19,390 more rows]
